# Supplementary material for: TGF-β1-dependent expression of FOXS1 attenuates adipogenic potential and enhances a myofibroblast cellular phenotype
Source: J Biol Chem. 2025 Aug 5;301(9):110563. doi: 10.1016/j.jbc.2025.110563 (PMC12423405; doi:10.1016/j.jbc.2025.110563)
Supplement: Supporting Table S1 [file mmc3.xlsx]

## Sheet: Sheet1
Differential Gene Expression Analysis		12 h Control vs. 12 h TGFb			72 h Control vs. 72 h TGFb
Gene Name	Gene ID	Log2(FoldChange)	p-value	p-adj	Log2(FoldChange)	p-value	p-adj	Shared or Unique
TNXB	ENSG00000168477	-2.21151	7.37117e-54	1.38885e-51	-3.31466	0	0	Shared
PTGIS	ENSG00000124212	-1.69773	1.77504e-274	4.96095e-271	-1.5148	1.85e-273	1.51e-269	Shared
COL7A1	ENSG00000114270	1.76059	3.07703e-46	4.82231e-44	1.54391	1.09e-198	4.45e-195	Shared
SMAD3	ENSG00000166949	-1.87002	2.25893e-226	5.41142e-223	-1.81141	1.37e-168	3.73e-165	Shared
CLDN11	ENSG00000013297	-1.91749	1.29083e-74	4.08415e-72	-1.90921	1.04e-165	2.43e-162	Shared
IL1R1	ENSG00000115594	-1.37972	3.05594e-104	1.50721e-101	-2.21414	1.4e-156	2.85e-153	Shared
SDC1	ENSG00000115884	1.60175	5.62443e-69	1.57193e-66	2.06653	9.31e-149	1.52e-145	Shared
CYP1B1	ENSG00000138061	-1.37293	2.99694e-55	6.2044e-53	-1.6442	1.44e-138	1.67e-135	Shared
APCDD1L	ENSG00000198768	1.04404	3.86696e-71	1.13763e-68	1.34745	9.85e-135	1.01e-131	Shared
INHBA	ENSG00000122641	2.06045	< 10E-300	< 10E-300	1.11442	6.96e-125	6.69e-122	Shared
CRLF1	ENSG00000006016	1.21678	1.22154e-106	6.40127e-104	1.30275	9.13e-117	8.28e-114	Shared
CXCL1	ENSG00000163739	-1.39475	8.05808e-24	4.89587e-22	-2.90199	9.92e-116	8.52e-113	Shared
ALDH1A3	ENSG00000184254	-2.04122	2.12624e-156	2.54678e-153	-2.90491	3.19e-113	2.61e-110	Shared
SERPINB2	ENSG00000197632	-1.53464	2.48541e-93	1.04194e-90	-3.85818	1.43e-95	9.31e-93	Shared
PTX3	ENSG00000163661	-2.19185	9.49958e-290	3.98246e-286	-2.39315	2.35e-93	1.37e-90	Shared
LBH	ENSG00000213626	1.47705	4.78456e-96	2.11138e-93	1.54671	1.15e-89	6.26e-87	Shared
ABCA9	ENSG00000154258	-1.43611	2.23073e-24	1.3906e-22	-2.07405	1.29e-89	6.77e-87	Shared
CLU	ENSG00000120885	1.34675	1.10842e-150	1.16169e-147	1.08129	1.79e-82	8.33e-80	Shared
CDKN2B	ENSG00000147883	2.1414	2.26403e-148	2.1092e-145	1.7404	6.78e-74	2.84e-71	Shared
TNFRSF11B	ENSG00000164761	-1.47278	1.42065e-35	1.67767e-33	-1.30019	1.3e-72	5.18e-70	Shared
PMEPA1	ENSG00000124225	2.22194	1.19896e-210	2.51316e-207	1.28432	1.64e-61	5.59e-59	Shared
COMP	ENSG00000105664	2.49255	5.09306e-128	3.41622e-125	2.43368	1.73e-56	5.03e-54	Shared
SCD	ENSG00000099194	1.08472	1.89528e-134	1.32425e-131	1.075	7.52e-56	2.15e-53	Shared
GPAM	ENSG00000119927	1.60894	1.23097e-174	1.72017e-171	1.01091	9.97e-55	2.81e-52	Shared
PLAT	ENSG00000104368	-1.56133	3.52485e-196	6.56759e-193	-2.31651	2.08e-54	5.75e-52	Shared
VCAM1	ENSG00000162692	-2.75531	5.41999e-45	8.18809e-43	-2.66989	8.64e-50	2.04e-47	Shared
FAM20A	ENSG00000108950	-2.41768	1.56176e-66	4.09207e-64	-1.57283	7.75e-49	1.78e-46	Shared
TSPAN13	ENSG00000106537	2.04506	2.2501e-166	2.90245e-163	1.76248	6.25e-47	1.36e-44	Shared
PLPP3	ENSG00000162407	-1.31089	3.39884e-55	6.95062e-53	-1.21967	2.26e-46	4.86e-44	Shared
WNT11	ENSG00000085741	2.09566	1.24254e-31	1.2044e-29	4.24326	6.18e-46	1.31e-43	Shared
AKR1C1	ENSG00000187134	-1.42404	2.35215e-94	1.01136e-91	-1.25206	2.57e-43	5.19e-41	Shared
ODAPH	ENSG00000174792	2.77891	3.38869e-179	5.6825e-176	2.52877	1.51e-42	2.97e-40	Shared
BMPER	ENSG00000164619	-1.37337	2.26419e-46	3.61602e-44	-1.43265	9.11e-42	1.73e-39	Shared
CXCL2	ENSG00000081041	-1.84861	5.22696e-17	2.13263e-15	-2.22234	6.41e-41	1.16e-38	Shared
ADAMTS4	ENSG00000158859	1.60735	1.79931e-70	5.20216e-68	1.67888	1.64e-39	2.84e-37	Shared
ABCA6	ENSG00000154262	-1.4347	5.94327e-35	6.74922e-33	-1.48287	1.33e-38	2.21e-36	Shared
ST6GAL2	ENSG00000144057	3.88674	1.00292e-38	1.27409e-36	4.56363	1.32e-37	2.09e-35	Shared
LXN	ENSG00000079257	-1.09058	2.48187e-42	3.55713e-40	-1.24575	1.38e-37	2.17e-35	Shared
SVIL	ENSG00000197321	-1.42827	1.82346e-47	2.96871e-45	-1.08686	6.38e-36	9.56e-34	Shared
ADM	ENSG00000148926	-1.42786	2.72504e-14	9.15756e-13	-1.56956	8.91e-36	1.31e-33	Shared
COL10A1	ENSG00000123500	5.28082	9.02912e-08	1.4844e-06	6.27246	1.34e-35	1.95e-33	Shared
PLEKHG4	ENSG00000196155	-1.55403	1.26615e-33	1.35236e-31	-2.86618	7.05e-31	8.34e-29	Shared
CXCL3	ENSG00000163734	-1.68728	2.93055e-06	3.83925e-05	-2.12733	2.83e-30	3.23e-28	Shared
HS3ST3A1	ENSG00000153976	1.14362	1.96576e-32	1.97388e-30	1.20048	2.81e-29	3.1e-27	Shared
LDLRAD4	ENSG00000168675	2.26578	2.99468e-29	2.51089e-27	2.11769	2.31e-27	2.32e-25	Shared
LMCD1	ENSG00000071282	1.22493	1.14765e-23	6.92266e-22	1.09773	6.57e-27	6.54e-25	Shared
IL11	ENSG00000095752	5.56808	< 10E-300	< 10E-300	2.30697	4.88e-26	4.69e-24	Shared
GPRIN3	ENSG00000185477	1.01262	0.000149843	0.00138442	2.73357	7.4e-26	7.07e-24	Shared
HAS1	ENSG00000105509	3.11449	3.23013e-149	3.18624e-146	2.20493	1.94e-25	1.83e-23	Shared
PRICKLE1	ENSG00000139174	1.24789	1.24937e-23	7.5092e-22	1.54419	6.71e-25	6.15e-23	Shared
ANK3	ENSG00000151150	-2.92582	7.06759e-91	2.7562e-88	-1.40674	5.79e-24	5.03e-22	Shared
CYP26B1	ENSG00000003137	-1.6453	1.58656e-33	1.67328e-31	-2.72204	8.39e-23	6.92e-21	Shared
HS3ST3B1	ENSG00000125430	1.06347	8.6958e-30	7.47794e-28	1.14675	1.12e-22	9.15e-21	Shared
CELSR1	ENSG00000075275	1.16214	3.2082e-17	1.34833e-15	1.22626	6.86e-22	5.36e-20	Shared
OSR1	ENSG00000143867	-1.27613	1.28525e-35	1.52853e-33	-1.62721	1.06e-21	8.07e-20	Shared
SLC12A8	ENSG00000221955	-1.13436	9.57797e-21	5.01916e-19	-1.01824	1.86e-21	1.41e-19	Shared
PCDH9	ENSG00000184226	1.97133	1.16346e-57	2.53377e-55	1.97096	3.65e-21	2.72e-19	Shared
WNT5B	ENSG00000111186	1.52277	8.24961e-69	2.26783e-66	1.2994	5.2e-20	3.6e-18	Shared
RUNX2	ENSG00000124813	1.04421	1.79172e-18	8.23161e-17	1.10447	1.13e-18	7.46e-17	Shared
HDAC9	ENSG00000048052	-2.20585	4.88412e-19	2.34675e-17	-1.45188	3.06e-18	1.97e-16	Shared
NOX4	ENSG00000086991	3.16654	5.48227e-38	6.86061e-36	2.5679	7.4e-17	4.31e-15	Shared
TGFBR3	ENSG00000069702	-1.15894	3.34633e-16	1.30499e-14	-1.89446	1.62e-16	9.3e-15	Shared
S100A4	ENSG00000196154	-1.23376	7.39793e-32	7.21255e-30	-2.19369	2.01e-16	1.14e-14	Shared
DTNA	ENSG00000134769	-1.77768	3.06452e-09	6.16915e-08	-2.24036	2.01e-16	1.14e-14	Shared
ABLIM1	ENSG00000099204	-1.04034	4.94679e-06	6.25114e-05	-1.81211	6.85e-16	3.76e-14	Shared
JADE2	ENSG00000043143	-1.41091	8.01515e-29	6.52457e-27	-1.10365	7.84e-16	4.24e-14	Shared
CDC42EP4	ENSG00000179604	-1.87043	2.58523e-63	6.1931e-61	-1.45785	1.92e-15	1e-13	Shared
CHI3L1	ENSG00000133048	-1.18118	3.16112e-08	5.57988e-07	-1.31571	2.95e-15	1.51e-13	Shared
NPTX1	ENSG00000171246	2.71237	< 10E-300	< 10E-300	1.9528	3.14e-15	1.6e-13	Shared
MRGPRF	ENSG00000172935	-1.43297	1.76894e-25	1.18181e-23	-1.4106	6.64e-15	3.32e-13	Shared
SPRY1	ENSG00000164056	-2.59751	5.66118e-11	1.36006e-09	-2.65536	1.14e-14	5.61e-13	Shared
LINC01705	ENSG00000232679	2.75494	1.34333e-10	3.14175e-09	3.46416	2.52e-14	1.21e-12	Shared
FIBCD1	ENSG00000130720	1.33733	3.52578e-33	3.67229e-31	1.12978	8.26e-14	3.89e-12	Shared
BMP2	ENSG00000125845	2.03691	7.33651e-81	2.67448e-78	1.38543	1.17e-13	5.46e-12	Shared
SLC43A3	ENSG00000134802	-1.70076	5.81311e-19	2.76147e-17	-1.88795	2.43e-13	1.11e-11	Shared
PLD1	ENSG00000075651	-1.06753	2.94951e-11	7.32746e-10	-1.13473	3.92e-13	1.74e-11	Shared
PTK2B	ENSG00000120899	-1.687	5.28064e-19	2.51566e-17	-1.04366	5.18e-13	2.29e-11	Shared
LRRC15	ENSG00000172061	1.96415	2.31544e-53	4.26677e-51	1.22625	6.78e-13	2.98e-11	Shared
THBD	ENSG00000178726	-1.34425	2.72793e-08	4.86645e-07	-2.96774	9.77e-13	4.17e-11	Shared
PRR5L	ENSG00000135362	1.08602	4.86683e-25	3.13892e-23	1.28829	1.43e-12	6.06e-11	Shared
KIAA0040	ENSG00000235750	1.36965	1.60774e-10	3.71352e-09	2.08655	3.75e-12	1.54e-10	Shared
CHST6	ENSG00000183196	1.25825	2.60787e-09	5.2752e-08	2.84712	9.35e-12	3.71e-10	Shared
ADRA2A	ENSG00000150594	2.63816	5.95673e-35	6.74922e-33	2.08471	1.08e-11	4.24e-10	Shared
SP6	ENSG00000189120	2.87303	2.52254e-07	3.91671e-06	2.10234	1.09e-11	4.27e-10	Shared
GDNF	ENSG00000168621	1.76311	9.26528e-21	4.87051e-19	1.27131	1.1e-11	4.31e-10	Shared
SYT7	ENSG00000011347	-1.46294	7.50329e-08	1.25072e-06	-1.43745	1.66e-11	6.38e-10	Shared
JPH2	ENSG00000149596	1.14805	1.62461e-06	2.21309e-05	1.20179	2.66e-11	1.01e-09	Shared
CLEC18B	ENSG00000140839	2.48986	1.32392e-10	3.10068e-09	2.31552	2.81e-11	1.06e-09	Shared
TNFRSF8	ENSG00000120949	-1.56901	3.83029e-06	4.95221e-05	-2.3042	4.7e-11	1.73e-09	Shared
TNFRSF9	ENSG00000049249	-1.23039	0.00752174	0.0401056	-2.09528	5.37e-11	1.97e-09	Shared
G0S2	ENSG00000123689	-1.18172	0.00794322	0.0420056	-1.40534	7.82e-11	2.83e-09	Shared
ZPLD1	ENSG00000170044	2.06838	1.86506e-13	5.72805e-12	1.69931	7.99e-11	2.88e-09	Shared
LINC01614	ENSG00000230838	1.56612	1.86658e-05	0.000210354	2.00624	8.04e-11	2.89e-09	Shared
LINC01711	ENSG00000268941	1.56301	5.00224e-21	2.67142e-19	2.28254	1.04e-10	3.67e-09	Shared
KANK4	ENSG00000132854	6.83446	5.82737e-32	5.71457e-30	3.56125	1.12e-10	3.94e-09	Shared
CILP	ENSG00000138615	5.68858	4.19644e-27	3.12756e-25	3.70755	3.49e-10	1.16e-08	Shared
DEPP1	ENSG00000165507	-3.29957	1.24822e-13	3.89785e-12	-1.67427	1.62e-09	5.08e-08	Shared
CPNE9	ENSG00000144550	4.22764	1.69371e-11	4.28382e-10	4.35323	4.81e-09	1.44e-07	Shared
PREX1	ENSG00000124126	-2.07846	4.95989e-20	2.51276e-18	-1.42141	9.24e-09	2.65e-07	Shared
DHRS2	ENSG00000100867	1.73893	0.00136693	0.00958636	4.6424	1.09e-08	3.09e-07	Shared
SLFNL1	ENSG00000171790	1.56584	0.000592624	0.00466146	1.95726	1.23e-08	3.47e-07	Shared
ADORA2B	ENSG00000170425	-1.36991	1.06721e-11	2.75324e-10	-1.12266	1.52e-08	4.2e-07	Shared
AMZ1	ENSG00000174945	1.37376	1.49649e-05	0.000171882	1.23647	2.08e-08	5.64e-07	Shared
SERPINA9	ENSG00000170054	1.30781	1.04547e-11	2.70131e-10	1.70742	2.08e-08	5.64e-07	Shared
TMEM119	ENSG00000183160	-1.15108	2.18387e-08	3.95051e-07	-1.3892	2.82e-08	7.53e-07	Shared
LRRN3	ENSG00000173114	1.59746	5.82899e-05	0.000596378	1.38913	3.21e-08	8.49e-07	Shared
RIPOR3	ENSG00000042062	-2.19386	3.39713e-07	5.16717e-06	-2.73445	3.91e-08	1.02e-06	Shared
AL357060.1	ENSG00000237499	-1.11896	0.000243049	0.00213275	-1.80005	3.29e-07	7.57e-06	Shared
TSLP	ENSG00000145777	-2.11866	4.19454e-05	0.000440992	-2.24202	9.32e-07	2.01e-05	Shared
UCN2	ENSG00000145040	1.86354	2.51707e-24	1.56329e-22	1.31784	9.88e-07	2.12e-05	Shared
EDN1	ENSG00000078401	1.44111	6.6146e-06	8.14991e-05	2.31601	1.17e-06	2.49e-05	Shared
SEMA3A	ENSG00000075213	-1.12164	1.41485e-10	3.29067e-09	-1.83688	1.22e-06	2.58e-05	Shared
SAMD12	ENSG00000177570	-1.53397	0.000129808	0.00122496	-1.36332	3.59e-06	7.1e-05	Shared
ATP8B4	ENSG00000104043	-1.2127	0.000232262	0.00205262	-1.73318	3.8e-06	7.51e-05	Shared
AL139393.2	ENSG00000272841	1.73253	8.09096e-42	1.14015e-39	1.39226	4.82e-06	9.26e-05	Shared
ITGB8	ENSG00000105855	-2.18873	1.89533e-07	2.99555e-06	-1.68767	7.27e-06	0.00013526	Shared
HGF	ENSG00000019991	-1.60654	2.80053e-06	3.70948e-05	-1.92992	7.53e-06	0.00013981	Shared
PSMB9	ENSG00000240065	-1.14105	5.38989e-05	0.000554838	-1.1851	8.3e-06	0.00015348	Shared
ARHGAP6	ENSG00000047648	-1.97543	2.20235e-06	2.95686e-05	-2.30642	8.64e-06	0.00015946	Shared
FOXS1	ENSG00000179772	2.65897	1.5297e-42	2.21134e-40	2.76278	1.04e-05	0.0001903	Shared
FLJ16779	ENSG00000275620	1.75531	8.31479e-07	1.17862e-05	2.41814	1.06e-05	0.00019346	Shared
GDNF-AS1	ENSG00000248587	1.33448	6.19986e-05	0.000629712	1.27206	1.1e-05	0.00020048	Shared
ARHGAP20	ENSG00000137727	-1.11044	5.3331e-05	0.000549666	-1.02543	1.43e-05	0.00025631	Shared
MAP3K5	ENSG00000197442	-1.79234	1.57165e-07	2.50523e-06	-1.06819	1.67e-05	0.00029259	Shared
SLC47A1	ENSG00000142494	-1.72032	0.00273836	0.0173085	-6.15571	1.73e-05	0.00030238	Shared
RPLP0P2	ENSG00000243742	-2.32427	8.95388e-07	1.26175e-05	-1.25517	2.07e-05	0.00035376	Shared
MGARP	ENSG00000137463	-1.43004	4.7881e-07	7.12438e-06	-1.0312	2.13e-05	0.00036191	Shared
EDNRA	ENSG00000151617	1.08109	9.35678e-15	3.26883e-13	1.16476	2.54e-05	0.00042945	Shared
RAB7B	ENSG00000276600	-1.42498	3.51571e-11	8.65712e-10	-1.48886	3.23e-05	0.00053543	Shared
FAIM2	ENSG00000135472	-2.136	0.0011435	0.00825455	-1.47361	3.28e-05	0.00054119	Shared
COLEC12	ENSG00000158270	-1.96958	1.04574e-12	2.97263e-11	-2.03854	3.61e-05	0.00059167	Shared
DRAXIN	ENSG00000162490	3.86993	0.00016969	0.00154901	3.08612	3.72e-05	0.00060623	Shared
ACKR3	ENSG00000144476	1.35623	1.64406e-05	0.000186783	1.12257	4.05e-05	0.00065484	Shared
PTPRH	ENSG00000080031	-1.13191	0.00471535	0.0272849	-1.0041	4.59e-05	0.00072835	Shared
GRAMD4P7	ENSG00000266242	-1.861	1.2943e-09	2.73008e-08	-1.18139	4.87e-05	0.00076936	Shared
SEMA3D	ENSG00000153993	-1.25654	0.0044294	0.0259255	-1.56282	5.53e-05	0.00086242	Shared
MSX2	ENSG00000120149	1.00643	0.00828982	0.0435637	-1.21785	5.75e-05	0.00089054	Shared
PGBD5	ENSG00000177614	3.98967	2.37853e-11	5.96196e-10	1.9222	5.97e-05	0.00092108	Shared
INAVA	ENSG00000163362	1.39671	0.000171659	0.00156443	2.01866	6.14e-05	0.00094412	Shared
DAB1	ENSG00000173406	1.62622	0.00338269	0.0206495	2.0468	7.18e-05	0.00108795	Shared
ZNF365	ENSG00000138311	1.14611	0.00036222	0.00302484	1.72979	7.34e-05	0.00110986	Shared
TRIM47	ENSG00000132481	-1.19362	4.98757e-05	0.000517553	-1.14297	9.27e-05	0.0013769	Shared
BMP4	ENSG00000125378	-1.88151	1.00583e-07	1.63438e-06	-1.42528	9.88e-05	0.00145287	Shared
FGD4	ENSG00000139132	-1.45274	1.5748e-09	3.28864e-08	-1.57974	0.00012903	0.00184314	Shared
MALL	ENSG00000144063	-1.95152	1.61751e-50	2.71241e-48	-2.05136	0.00014552	0.00206406	Shared
RASL11B	ENSG00000128045	3.27464	1.67821e-07	2.66495e-06	4.77011	0.00018902	0.00262404	Shared
AC015712.2	ENSG00000259583	-2.28506	3.24629e-14	1.0801e-12	-1.36181	0.00021863	0.0029919	Shared
PRELP	ENSG00000188783	1.60175	2.34963e-05	0.000259558	1.68316	0.0002765	0.00368501	Shared
ACTBL2	ENSG00000169067	1.40438	1.19618e-15	4.51774e-14	1.6226	0.00028215	0.00373895	Shared
PPARG	ENSG00000132170	-1.48084	7.75716e-14	2.45897e-12	-1.13489	0.00029321	0.00387919	Shared
DBP	ENSG00000105516	-1.32586	7.39357e-08	1.23366e-06	-1.11558	0.00041751	0.00531686	Shared
OLFM2	ENSG00000105088	1.69306	2.40915e-12	6.61196e-11	1.18115	0.00049288	0.0061851	Shared
CGB7	ENSG00000196337	1.79939	4.90193e-06	6.20381e-05	1.57712	0.00064003	0.00776694	Shared
OLFML1	ENSG00000183801	-1.16282	0.000231353	0.00204724	-1.55942	0.00064734	0.00782848	Shared
IGSF10	ENSG00000152580	-1.13824	0.00445213	0.026039	-1.78534	0.00076242	0.00910513	Shared
CCL7	ENSG00000108688	-1.90859	0.000669051	0.00518693	-4.34667	0.00088492	0.0103936	Shared
SCX	ENSG00000260428	2.28804	1.37571e-15	5.18411e-14	1.45865	0.00096573	0.0112326	Shared
PCDH10	ENSG00000138650	1.44845	0.00454009	0.0264167	1.45988	0.00113142	0.0128811	Shared
KLHL4	ENSG00000102271	-1.86703	8.18307e-13	2.34167e-11	-1.51519	0.00125293	0.0140877	Shared
PLEKHA6	ENSG00000143850	-1.15067	1.36258e-05	0.000157689	-1.23441	0.00138102	0.0152858	Shared
BIRC3	ENSG00000023445	-1.81991	0.000185223	0.00167621	-1.33132	0.00153936	0.0168217	Shared
SIGLEC15	ENSG00000197046	-1.04906	0.00317743	0.0195819	1.44465	0.00161591	0.0175175	Shared
TREH	ENSG00000118094	1.24602	0.000801469	0.00608413	1.56655	0.00208422	0.0217009	Shared
S1PR5	ENSG00000180739	2.04439	3.58857e-16	1.39298e-14	1.0622	0.0025162	0.0255628	Shared
FRMPD3	ENSG00000147234	1.14374	0.000218077	0.00194518	1.16658	0.00264593	0.0266266	Shared
CHRNA9	ENSG00000174343	1.58679	3.09673e-05	0.000333353	1.44652	0.00319709	0.0310504	Shared
RAPGEF4	ENSG00000091428	-2.8861	2.84252e-06	3.7474e-05	-1.90665	0.00327359	0.0316803	Shared
AC254633.1	ENSG00000272482	-1.54686	0.00129429	0.00914623	-1.49535	0.00337654	0.0324267	Shared
RIPOR2	ENSG00000111913	-1.48211	5.87285e-06	7.30036e-05	-1.08757	0.0035155	0.0334855	Shared
FERMT1	ENSG00000101311	3.29371	1.01e-286	3.39e-283				Unique to 12 h
CAV1	ENSG00000105974	-1.20575	2.1e-175	3.2e-172				Unique to 12 h
TNC	ENSG00000041982	1.54923	1.88e-153	2.1e-150				Unique to 12 h
PRG4	ENSG00000116690	1.67684	1.57e-144	1.39e-141				Unique to 12 h
CLDN14	ENSG00000159261	2.71347	2.5e-141	2e-138				Unique to 12 h
MYO10	ENSG00000145555	1.38254	5.76e-141	4.39e-138				Unique to 12 h
TPM1	ENSG00000140416	1.00598	9.1e-139	6.64e-136				Unique to 12 h
CSRP1	ENSG00000159176	1.11128	8.48e-122	5.26e-119				Unique to 12 h
VEGFA	ENSG00000112715	1.19141	1.39e-121	8.31e-119				Unique to 12 h
LIF	ENSG00000128342	1.71761	1.64e-120	9.48e-118				Unique to 12 h
TSPAN2	ENSG00000134198	3.73889	3.85e-119	2.15e-116				Unique to 12 h
SLC7A5	ENSG00000103257	1.26888	1.36e-104	6.92e-102				Unique to 12 h
XYLT1	ENSG00000103489	1.12748	3.17e-98	1.52e-95				Unique to 12 h
FSTL3	ENSG00000070404	1.27463	5.79e-93	2.37e-90				Unique to 12 h
WNT9A	ENSG00000143816	3.34013	4.99e-92	1.99e-89				Unique to 12 h
BMP6	ENSG00000153162	1.55049	3.02e-87	1.15e-84				Unique to 12 h
PTGS2	ENSG00000073756	1.3099	1.28e-77	4.28e-75				Unique to 12 h
JCAD	ENSG00000165757	-1.10673	5.32e-70	1.51e-67				Unique to 12 h
KDM6B	ENSG00000132510	1.47036	1.94e-66	5e-64				Unique to 12 h
SLC5A3	ENSG00000198743	-1.25943	2.78e-64	6.86e-62				Unique to 12 h
PIK3CD	ENSG00000171608	1.50726	1.22e-63	2.95e-61				Unique to 12 h
CHST11	ENSG00000171310	1.08741	6.2e-62	1.46e-59				Unique to 12 h
NET1	ENSG00000173848	1.03162	3.57e-60	8.08e-58				Unique to 12 h
CITED2	ENSG00000164442	-1.57448	4.75e-59	1.06e-56				Unique to 12 h
IL33	ENSG00000137033	1.18645	1.08e-58	2.37e-56				Unique to 12 h
ESM1	ENSG00000164283	1.82898	7.13e-56	1.49e-53				Unique to 12 h
KRT19	ENSG00000171345	-1.15058	3.88e-55	7.75e-53				Unique to 12 h
AL391056.1	ENSG00000227619	2.93842	5.03e-54	9.59e-52				Unique to 12 h
CDH6	ENSG00000113361	1.61839	1.97e-53	3.66e-51				Unique to 12 h
SLC6A6	ENSG00000131389	-1.26881	7.19e-53	1.28e-50				Unique to 12 h
PI16	ENSG00000164530	1.07084	3.7e-49	6.14e-47				Unique to 12 h
PTGES	ENSG00000148344	1.10612	3.05e-46	4.82e-44				Unique to 12 h
CNN1	ENSG00000130176	1.21543	7.62e-46	1.18e-43				Unique to 12 h
HTRA3	ENSG00000170801	1.03972	1.07e-45	1.64e-43				Unique to 12 h
MEST	ENSG00000106484	-1.23265	1.21e-42	1.76e-40				Unique to 12 h
ENPP1	ENSG00000197594	1.52232	2.1e-41	2.91e-39				Unique to 12 h
HIP1	ENSG00000127946	1.12772	6.26e-41	8.54e-39				Unique to 12 h
CARMN	ENSG00000249669	1.38654	8.55e-40	1.14e-37				Unique to 12 h
DOCK10	ENSG00000135905	1.00311	1.97e-39	2.57e-37				Unique to 12 h
LAMC2	ENSG00000058085	1.20261	1.98e-39	2.57e-37				Unique to 12 h
FHOD3	ENSG00000134775	1.97905	4.52e-39	5.79e-37				Unique to 12 h
TMEM189	ENSG00000240849	1.0707	1.61e-36	1.93e-34				Unique to 12 h
CAVIN2	ENSG00000168497	-2.13219	4.29e-35	4.97e-33				Unique to 12 h
KCNK2	ENSG00000082482	-1.15996	1.72e-34	1.91e-32				Unique to 12 h
HMOX1	ENSG00000100292	1.1319	4.2e-34	4.57e-32				Unique to 12 h
IRS2	ENSG00000185950	1.45767	9.37e-34	1.01e-31				Unique to 12 h
SLIT2	ENSG00000145147	-1.06716	1.15e-33	1.24e-31				Unique to 12 h
HCRTR1	ENSG00000121764	2.36622	1.52e-33	1.62e-31				Unique to 12 h
PTHLH	ENSG00000087494	1.36345	3.96e-33	4.05e-31				Unique to 12 h
CAVIN4	ENSG00000170681	2.29271	5.25e-32	5.17e-30				Unique to 12 h
NGF	ENSG00000134259	1.40534	2.33e-31	2.24e-29				Unique to 12 h
ABCA8	ENSG00000141338	-1.08557	2.52e-31	2.42e-29				Unique to 12 h
AHNAK2	ENSG00000185567	-1.23895	3.56e-31	3.39e-29				Unique to 12 h
FAM129A	ENSG00000135842	-1.35235	6.24e-31	5.88e-29				Unique to 12 h
CAMK2D	ENSG00000145349	-1.13445	7.9e-31	7.36e-29				Unique to 12 h
KCNG1	ENSG00000026559	1.3183	1.04e-30	9.58e-29				Unique to 12 h
PFKFB4	ENSG00000114268	1.67033	3.9e-30	3.5e-28				Unique to 12 h
AUTS2	ENSG00000158321	1.03964	6.11e-30	5.45e-28				Unique to 12 h
HECTD2	ENSG00000165338	1.19118	7.26e-30	6.34e-28				Unique to 12 h
NEDD9	ENSG00000111859	1.3208	4.47e-29	3.71e-27				Unique to 12 h
MYOCD	ENSG00000141052	1.26325	8.6e-29	6.97e-27				Unique to 12 h
ITGB6	ENSG00000115221	3.4364	1.38e-28	1.1e-26				Unique to 12 h
DACT1	ENSG00000165617	1.0384	3.66e-28	2.83e-26				Unique to 12 h
CAMKK1	ENSG00000004660	1.16652	4.07e-27	3.05e-25				Unique to 12 h
ZFP36	ENSG00000128016	-1.14446	5.49e-27	4.06e-25				Unique to 12 h
DEPTOR	ENSG00000155792	-1.82033	1.79e-26	1.29e-24				Unique to 12 h
UST	ENSG00000111962	-1.14235	1.1e-25	7.4e-24				Unique to 12 h
DOCK11	ENSG00000147251	-1.14655	8.43e-24	5.1e-22				Unique to 12 h
GK	ENSG00000198814	1.22704	2.17e-23	1.3e-21				Unique to 12 h
GPR1	ENSG00000183671	-1.19556	2.71e-23	1.61e-21				Unique to 12 h
NKD1	ENSG00000140807	3.83574	5.66e-23	3.32e-21				Unique to 12 h
MIR503HG	ENSG00000223749	1.08005	7.09e-22	3.95e-20				Unique to 12 h
ROR1	ENSG00000185483	-1.15218	7.24e-22	4.02e-20				Unique to 12 h
SNED1	ENSG00000162804	-1.36943	8.3e-22	4.59e-20				Unique to 12 h
APOL3	ENSG00000128284	-1.98755	2.43e-21	1.31e-19				Unique to 12 h
FOXC1	ENSG00000054598	1.3865	1.93e-20	1.01e-18				Unique to 12 h
PPP1R13L	ENSG00000104881	1.11116	2.54e-20	1.32e-18				Unique to 12 h
SEC14L2	ENSG00000100003	1.13652	2.6e-20	1.34e-18				Unique to 12 h
RELT	ENSG00000054967	1.08632	3.69e-20	1.89e-18				Unique to 12 h
ADAMTS15	ENSG00000166106	-1.86276	4.76e-20	2.43e-18				Unique to 12 h
ARHGAP18	ENSG00000146376	-1.09822	6.43e-20	3.25e-18				Unique to 12 h
ST3GAL5	ENSG00000115525	-1.38932	1.32e-19	6.47e-18				Unique to 12 h
KIAA1217	ENSG00000120549	-1.16161	1.67e-19	8.15e-18				Unique to 12 h
APOL6	ENSG00000221963	-1.47719	4.43e-19	2.13e-17				Unique to 12 h
METTL7A	ENSG00000185432	-2.25305	5.25e-19	2.52e-17				Unique to 12 h
PKNOX2	ENSG00000165495	1.37957	5.27e-19	2.52e-17				Unique to 12 h
EFR3B	ENSG00000084710	1.48828	8.78e-19	4.14e-17				Unique to 12 h
TGFB2	ENSG00000092969	1.4007	1.02e-18	4.78e-17				Unique to 12 h
RASD1	ENSG00000108551	1.63098	1.11e-18	5.19e-17				Unique to 12 h
FAM171B	ENSG00000144369	-1.12826	1.16e-18	5.41e-17				Unique to 12 h
KIAA1671	ENSG00000197077	-1.58987	6.46e-18	2.84e-16				Unique to 12 h
OLR1	ENSG00000173391	1.54273	2.7e-17	1.15e-15				Unique to 12 h
EFNB1	ENSG00000090776	-1.00229	3.26e-17	1.37e-15				Unique to 12 h
GTF2IP1	ENSG00000277053	1.03991	2.06e-16	8.12e-15				Unique to 12 h
PARP9	ENSG00000138496	-1.08294	1.5e-15	5.62e-14				Unique to 12 h
PGF	ENSG00000119630	1.09409	2.93e-15	1.07e-13				Unique to 12 h
IFIT1	ENSG00000185745	-1.72135	4.87e-15	1.75e-13				Unique to 12 h
PCDH7	ENSG00000169851	-1.22494	6.71e-15	2.37e-13				Unique to 12 h
ANGPT1	ENSG00000154188	-1.38414	1.75e-14	5.94e-13				Unique to 12 h
KCNAB1	ENSG00000169282	-1.08539	3.31e-14	1.1e-12				Unique to 12 h
GALR2	ENSG00000182687	2.21583	4.04e-14	1.32e-12				Unique to 12 h
LMO2	ENSG00000135363	-1.85195	7.51e-14	2.38e-12				Unique to 12 h
IFIT3	ENSG00000119917	-1.72616	8.2e-14	2.6e-12				Unique to 12 h
CRYBG1	ENSG00000112297	-3.28303	1.03e-13	3.24e-12				Unique to 12 h
CST2	ENSG00000170369	-1.10219	1.33e-13	4.16e-12				Unique to 12 h
FAT4	ENSG00000196159	-1.30107	2.9e-13	8.71e-12				Unique to 12 h
VSIR	ENSG00000107738	-1.15481	4.81e-13	1.41e-11				Unique to 12 h
SOX13	ENSG00000143842	-1.03377	5.17e-13	1.51e-11				Unique to 12 h
POM121L9P	ENSG00000128262	-1.66612	5.71e-13	1.67e-11				Unique to 12 h
SYNE3	ENSG00000176438	-1.51272	1.55e-12	4.34e-11				Unique to 12 h
NXPH4	ENSG00000182379	1.21248	1.7e-12	4.73e-11				Unique to 12 h
PID1	ENSG00000153823	1.01756	3.79e-12	1.02e-10				Unique to 12 h
ACVRL1	ENSG00000139567	-1.113	7.28e-12	1.91e-10				Unique to 12 h
KLHL26	ENSG00000167487	1.04903	8.94e-12	2.33e-10				Unique to 12 h
CPA4	ENSG00000128510	-1.41154	9e-12	2.34e-10				Unique to 12 h
AKR1C3	ENSG00000196139	-1.01936	1.77e-11	4.47e-10				Unique to 12 h
AC008687.4	ENSG00000268655	2.65604	2.86e-11	7.15e-10				Unique to 12 h
PHKA1	ENSG00000067177	1.33388	3.2e-11	7.92e-10				Unique to 12 h
STMN3	ENSG00000197457	-1.85056	3.56e-11	8.75e-10				Unique to 12 h
VWA5A	ENSG00000110002	-2.45839	4.89e-11	1.18e-09				Unique to 12 h
ARHGAP28	ENSG00000088756	-1.75676	1e-10	2.38e-09				Unique to 12 h
ABCA7	ENSG00000064687	-1.17921	1.03e-10	2.43e-09				Unique to 12 h
OSR2	ENSG00000164920	-1.43638	4.97e-10	1.1e-08				Unique to 12 h
CNTN1	ENSG00000018236	2.28968	5.88e-10	1.29e-08				Unique to 12 h
ELFN2	ENSG00000166897	-1.6906	6.51e-10	1.42e-08				Unique to 12 h
TOX2	ENSG00000124191	-1.28416	6.62e-10	1.44e-08				Unique to 12 h
NCR3LG1	ENSG00000188211	1.0079	1.79e-09	3.71e-08				Unique to 12 h
SYNPO2L	ENSG00000166317	-1.58045	1.87e-09	3.85e-08				Unique to 12 h
GAL	ENSG00000069482	1.57938	1.95e-09	4e-08				Unique to 12 h
PECAM1	ENSG00000261371	-2.09791	7.29e-09	1.39e-07				Unique to 12 h
TLR3	ENSG00000164342	-1.57846	8.88e-09	1.68e-07				Unique to 12 h
GAS2L3	ENSG00000139354	-1.25572	9.87e-09	1.86e-07				Unique to 12 h
KCND2	ENSG00000184408	-1.35043	9.94e-09	1.87e-07				Unique to 12 h
CARD10	ENSG00000100065	-1.05089	1.12e-08	2.09e-07				Unique to 12 h
NKX3-1	ENSG00000167034	1.11627	1.16e-08	2.17e-07				Unique to 12 h
ADH1B	ENSG00000196616	-6.27536	1.23e-08	2.29e-07				Unique to 12 h
MYLK2	ENSG00000101306	3.42484	1.25e-08	2.33e-07				Unique to 12 h
BTBD11	ENSG00000151136	1.35472	1.7e-08	3.12e-07				Unique to 12 h
LINC02086	ENSG00000244649	2.41415	1.71e-08	3.14e-07				Unique to 12 h
TRIM69	ENSG00000185880	-1.08502	2.38e-08	4.27e-07				Unique to 12 h
SPTLC3	ENSG00000172296	-1.28814	2.43e-08	4.35e-07				Unique to 12 h
CHAC1	ENSG00000128965	1.34808	3.1e-08	5.49e-07				Unique to 12 h
KCNA7	ENSG00000104848	2.71593	3.49e-08	6.1e-07				Unique to 12 h
DENND3	ENSG00000105339	-1.12156	5.43e-08	9.24e-07				Unique to 12 h
ANKRD33B	ENSG00000164236	-2.5207	5.66e-08	9.59e-07				Unique to 12 h
ARNT2	ENSG00000172379	-1.20116	6.4e-08	1.07e-06				Unique to 12 h
TNFRSF14	ENSG00000157873	-1.37759	9.65e-08	1.58e-06				Unique to 12 h
HSD3B1	ENSG00000203857	2.65266	9.91e-08	1.62e-06				Unique to 12 h
MEOX2	ENSG00000106511	-1.86591	1.52e-07	2.44e-06				Unique to 12 h
NEURL1B	ENSG00000214357	-1.40881	1.56e-07	2.5e-06				Unique to 12 h
PTPRB	ENSG00000127329	-1.51986	3.2e-07	4.9e-06				Unique to 12 h
PABPC4L	ENSG00000254535	1.04785	3.5e-07	5.3e-06				Unique to 12 h
B3GALT4	ENSG00000235863	-1.93256	3.7e-07	5.58e-06				Unique to 12 h
SIM2	ENSG00000159263	1.3614	4.09e-07	6.13e-06				Unique to 12 h
COL17A1	ENSG00000065618	-1.49485	4.44e-07	6.62e-06				Unique to 12 h
PLA2G16	ENSG00000176485	-1.26944	4.6e-07	6.85e-06				Unique to 12 h
SERTAD4	ENSG00000082497	-2.07022	5.13e-07	7.59e-06				Unique to 12 h
LINC01085	ENSG00000248698	-4.00658	5.67e-07	8.31e-06				Unique to 12 h
CNKSR3	ENSG00000153721	-1.18828	5.82e-07	8.5e-06				Unique to 12 h
TMC7	ENSG00000170537	1.8689	6.68e-07	9.65e-06				Unique to 12 h
CLDN4	ENSG00000189143	1.84099	6.72e-07	9.71e-06				Unique to 12 h
TRAF1	ENSG00000056558	-1.46083	7.3e-07	1.05e-05				Unique to 12 h
NOTUM	ENSG00000185269	2.92236	8.03e-07	1.14e-05				Unique to 12 h
VPS9D1-AS1	ENSG00000261373	1.00375	1.02e-06	1.43e-05				Unique to 12 h
RTL5	ENSG00000242732	-1.13007	1.03e-06	1.44e-05				Unique to 12 h
FMN1	ENSG00000248905	-1.35113	1.1e-06	1.54e-05				Unique to 12 h
CH25H	ENSG00000138135	1.32942	1.18e-06	1.63e-05				Unique to 12 h
SSBP2	ENSG00000145687	-1.45466	1.3e-06	1.79e-05				Unique to 12 h
THSD1	ENSG00000136114	-1.31504	2.1e-06	2.83e-05				Unique to 12 h
RFFL	ENSG00000092871	-1.03399	2.35e-06	3.14e-05				Unique to 12 h
DDX60	ENSG00000137628	-1.0962	2.42e-06	3.24e-05				Unique to 12 h
ARHGEF39	ENSG00000137135	-1.32058	2.46e-06	3.29e-05				Unique to 12 h
PPP1R14C	ENSG00000198729	1.3523	2.52e-06	3.36e-05				Unique to 12 h
PARD3B	ENSG00000116117	-1.12437	2.52e-06	3.36e-05				Unique to 12 h
ROS1	ENSG00000047936	1.21386	2.91e-06	3.82e-05				Unique to 12 h
AKR1B10	ENSG00000198074	-2.74605	3.71e-06	4.81e-05				Unique to 12 h
MYOM3	ENSG00000142661	1.74024	4.05e-06	5.21e-05				Unique to 12 h
AADACP1	ENSG00000240602	-3.16492	4.07e-06	5.23e-05				Unique to 12 h
PLCL1	ENSG00000115896	-1.54544	4.56e-06	5.8e-05				Unique to 12 h
KCNS2	ENSG00000156486	-1.39973	4.65e-06	5.91e-05				Unique to 12 h
PRR9	ENSG00000203783	2.63573	4.82e-06	6.11e-05				Unique to 12 h
LRRK2	ENSG00000188906	-1.78514	5.08e-06	6.4e-05				Unique to 12 h
DIO2	ENSG00000211448	1.19065	5.27e-06	6.63e-05				Unique to 12 h
NDRG2	ENSG00000165795	-1.34862	6.13e-06	7.61e-05				Unique to 12 h
AC245297.1	ENSG00000215861	-1.14165	9.04e-06	0.00010901				Unique to 12 h
GZMK	ENSG00000113088	3.69001	1.04e-05	0.00012379				Unique to 12 h
EREG	ENSG00000124882	-3.12206	1.16e-05	0.00013711				Unique to 12 h
ZNF395	ENSG00000186918	-1.18131	1.2e-05	0.00014118				Unique to 12 h
PRCD	ENSG00000214140	-2.8072	1.4e-05	0.00016138				Unique to 12 h
FBXL21	ENSG00000164616	1.6805	1.63e-05	0.00018552				Unique to 12 h
KIT	ENSG00000157404	-3.36598	1.76e-05	0.00019913				Unique to 12 h
GBP4	ENSG00000162654	-1.44234	1.86e-05	0.00020992				Unique to 12 h
STK32B	ENSG00000152953	-1.21089	2.21e-05	0.00024608				Unique to 12 h
LINC01018	ENSG00000250056	-2.37307	2.28e-05	0.0002531				Unique to 12 h
AL109918.1	ENSG00000216775	-1.26966	2.47e-05	0.00027171				Unique to 12 h
TMEM52B	ENSG00000165685	1.32914	2.98e-05	0.00032268				Unique to 12 h
CLDN1	ENSG00000163347	-1.06412	3.31e-05	0.0003541				Unique to 12 h
FGFBP1	ENSG00000137440	3.21746	5.44e-05	0.00056009				Unique to 12 h
STARD8	ENSG00000130052	-1.06297	5.58e-05	0.00057299				Unique to 12 h
TMEM88	ENSG00000167874	1.82212	5.59e-05	0.00057348				Unique to 12 h
SNAPC5	ENSG00000174446	-1.08249	6.14e-05	0.00062568				Unique to 12 h
ICA1L	ENSG00000163596	-1.20863	6.2e-05	0.00062971				Unique to 12 h
AC138207.8	ENSG00000266865	-1.57328	7.17e-05	0.00071613				Unique to 12 h
IFIT2	ENSG00000119922	-2.13502	7.82e-05	0.00077233				Unique to 12 h
ADM2	ENSG00000128165	1.08489	9.34e-05	0.00090709				Unique to 12 h
AL360004.1	ENSG00000196979	4.29233	0.0001032	0.00099401				Unique to 12 h
WNT7B	ENSG00000188064	2.46981	0.00011005	0.00105451				Unique to 12 h
NCAM2	ENSG00000154654	-1.17211	0.00011981	0.00113959				Unique to 12 h
MYO5B	ENSG00000167306	-1.51365	0.00012165	0.00115383				Unique to 12 h
PDE1A	ENSG00000115252	-1.65903	0.00013346	0.00125447				Unique to 12 h
LONRF2P1	ENSG00000266605	-1.4349	0.00013642	0.00127946				Unique to 12 h
IFIH1	ENSG00000115267	-1.64381	0.00014413	0.00134128				Unique to 12 h
ANKRD24	ENSG00000089847	-2.32833	0.00017058	0.00155541				Unique to 12 h
E2F2	ENSG00000007968	-1.35392	0.0001834	0.00166244				Unique to 12 h
ANK1	ENSG00000029534	-2.8923	0.00020795	0.0018638				Unique to 12 h
AC091563.1	ENSG00000254343	-1.79045	0.00020865	0.00186903				Unique to 12 h
OAS2	ENSG00000111335	-1.08374	0.00021155	0.00189096				Unique to 12 h
TEX36	ENSG00000175018	-5.64534	0.00024014	0.00210942				Unique to 12 h
GDF5	ENSG00000125965	-3.10526	0.0002415	0.00212024				Unique to 12 h
CREG2	ENSG00000175874	-4.01196	0.00024357	0.00213508				Unique to 12 h
CGB8	ENSG00000213030	2.70577	0.00026499	0.00230362				Unique to 12 h
DSC2	ENSG00000134755	1.32671	0.00027477	0.00237747				Unique to 12 h
COL4A6	ENSG00000197565	-1.02395	0.00028148	0.00243177				Unique to 12 h
PTGER1	ENSG00000160951	-1.36699	0.00028801	0.00248054				Unique to 12 h
KIAA1024	ENSG00000169330	1.17728	0.00029546	0.00253824				Unique to 12 h
SERTM1	ENSG00000180440	5.26973	0.00031688	0.00269332				Unique to 12 h
ANKRD35	ENSG00000198483	-2.00485	0.00032195	0.00272939				Unique to 12 h
ABI3	ENSG00000108798	-3.18388	0.00036121	0.00301951				Unique to 12 h
RASA4	ENSG00000105808	-1.75018	0.00040191	0.00331438				Unique to 12 h
SNCG	ENSG00000173267	-1.387	0.00040222	0.00331438				Unique to 12 h
CFAP70	ENSG00000156042	-1.98811	0.00040645	0.00334761				Unique to 12 h
CACNG6	ENSG00000130433	-1.4224	0.00043546	0.00355688				Unique to 12 h
IVL	ENSG00000163207	2.52935	0.00045434	0.00368949				Unique to 12 h
CCDC102B	ENSG00000150636	-2.51987	0.00047256	0.00382822				Unique to 12 h
SNN	ENSG00000184602	-1.07252	0.00050714	0.00407205				Unique to 12 h
LINC01444	ENSG00000264301	-2.07457	0.00051431	0.0041206				Unique to 12 h
AK9	ENSG00000155085	-1.32037	0.00053709	0.00427654				Unique to 12 h
NKAIN4	ENSG00000101198	2.35556	0.00056345	0.00446526				Unique to 12 h
PIWIL4	ENSG00000134627	1.57247	0.00059266	0.00466146				Unique to 12 h
SLC7A8	ENSG00000092068	-1.04059	0.00064967	0.00506009				Unique to 12 h
APOBEC3B	ENSG00000179750	-1.1552	0.00065406	0.00508717				Unique to 12 h
SCARA5	ENSG00000168079	-1.47994	0.00067958	0.00526125				Unique to 12 h
CLEC2B	ENSG00000110852	-1.07709	0.00072555	0.0055734				Unique to 12 h
TBILA	ENSG00000261488	2.17355	0.00073097	0.00561248				Unique to 12 h
LINC00517	ENSG00000259091	-1.45846	0.00075658	0.00577737				Unique to 12 h
MGC12916	ENSG00000266709	1.03414	0.00075776	0.00578156				Unique to 12 h
C11orf87	ENSG00000185742	-1.11844	0.00083741	0.00629143				Unique to 12 h
AL031651.2	ENSG00000277829	1.38979	0.00088645	0.00661837				Unique to 12 h
PITX2	ENSG00000164093	1.69289	0.00091926	0.00682684				Unique to 12 h
MAGI2	ENSG00000187391	-1.1776	0.00096026	0.00709682				Unique to 12 h
ABCG2	ENSG00000118777	-1.51832	0.00099013	0.00728863				Unique to 12 h
BMPR1B	ENSG00000138696	1.11847	0.00109898	0.00797782				Unique to 12 h
CA11	ENSG00000063180	-1.83405	0.00111912	0.00809951				Unique to 12 h
AC092153.1	ENSG00000285155	2.56521	0.00115441	0.00830472				Unique to 12 h
NRROS	ENSG00000174004	-2.26163	0.00120606	0.00860244				Unique to 12 h
DNAJC12	ENSG00000108176	1.10896	0.00126784	0.0089858				Unique to 12 h
AC068473.3	ENSG00000267287	2.37765	0.00130034	0.00917351				Unique to 12 h
LINC01770	ENSG00000225285	2.93622	0.00148756	0.0103377				Unique to 12 h
LINC01443	ENSG00000266554	-3.44673	0.00152259	0.0105375				Unique to 12 h
AC015712.7	ENSG00000278456	-3.3853	0.00153233	0.010583				Unique to 12 h
LECT2	ENSG00000145826	3.468	0.00156171	0.0107417				Unique to 12 h
ZNF582	ENSG00000018869	1.23491	0.00158739	0.0108826				Unique to 12 h
GALNT16	ENSG00000100626	1.5249	0.00164572	0.0112229				Unique to 12 h
PPFIBP2	ENSG00000166387	-1.24957	0.00164958	0.0112446				Unique to 12 h
VNN1	ENSG00000112299	-1.53443	0.0016732	0.0113779				Unique to 12 h
ROBO4	ENSG00000154133	-1.48481	0.00167711	0.011389				Unique to 12 h
AL109615.3	ENSG00000237686	1.16422	0.00169543	0.0115011				Unique to 12 h
SLC45A1	ENSG00000162426	-1.4228	0.00173142	0.011731				Unique to 12 h
RASD2	ENSG00000100302	1.11261	0.00173972	0.0117777				Unique to 12 h
ANKRD20A5P	ENSG00000186481	-1.18148	0.0017971	0.0121221				Unique to 12 h
CASP1	ENSG00000137752	-1.92891	0.0018679	0.0125391				Unique to 12 h
CCR10	ENSG00000184451	-1.63898	0.0018949	0.0127052				Unique to 12 h
AL033397.2	ENSG00000249379	2.6031	0.00198608	0.0132529				Unique to 12 h
E2F8	ENSG00000129173	-1.04525	0.00200428	0.0133531				Unique to 12 h
GJB2	ENSG00000165474	-2.81008	0.002022	0.0134391				Unique to 12 h
AC097451.1	ENSG00000250657	1.40261	0.00203984	0.013547				Unique to 12 h
SLC2A9	ENSG00000109667	-1.51133	0.00205678	0.0136325				Unique to 12 h
AC010616.1	ENSG00000268041	2.83665	0.00208941	0.0138215				Unique to 12 h
LINC00346	ENSG00000255874	-1.05261	0.00213103	0.014055				Unique to 12 h
AC134312.5	ENSG00000261327	1.00183	0.00215616	0.0141958				Unique to 12 h
RASL11A	ENSG00000122035	-2.01628	0.00219745	0.0143942				Unique to 12 h
SEMA6D	ENSG00000137872	-1.79915	0.00220962	0.0144544				Unique to 12 h
LINC01943	ENSG00000280721	1.57827	0.00233566	0.0151574				Unique to 12 h
LINC00886	ENSG00000240875	-1.4884	0.00250833	0.0160788				Unique to 12 h
CCL20	ENSG00000115009	1.58187	0.00259265	0.0165246				Unique to 12 h
CGB5	ENSG00000189052	2.19407	0.00261481	0.0166405				Unique to 12 h
RASSF4	ENSG00000107551	-1.06049	0.00266414	0.0169027				Unique to 12 h
HIST1H3H	ENSG00000278828	-1.2889	0.00278813	0.0175714				Unique to 12 h
LINC00607	ENSG00000235770	1.23682	0.00278833	0.0175714				Unique to 12 h
ABCC2	ENSG00000023839	-1.02541	0.0028973	0.0181557				Unique to 12 h
NECTIN4	ENSG00000143217	1.60681	0.00292528	0.0182901				Unique to 12 h
LINC01940	ENSG00000227744	-1.45742	0.00295921	0.0184639				Unique to 12 h
LINC00452	ENSG00000229373	2.1937	0.00296601	0.0184965				Unique to 12 h
SGCG	ENSG00000102683	1.26011	0.00300635	0.0187133				Unique to 12 h
C5AR1	ENSG00000197405	1.13649	0.00317201	0.0195557				Unique to 12 h
PRR36	ENSG00000183248	2.455	0.00321063	0.019728				Unique to 12 h
RASA4DP	ENSG00000233297	-1.43479	0.00322882	0.0198045				Unique to 12 h
CMKLR1	ENSG00000174600	-2.41511	0.00323202	0.0198164				Unique to 12 h
CYTH4	ENSG00000100055	-2.75763	0.00329582	0.0201707				Unique to 12 h
MIR137HG	ENSG00000225206	-1.12235	0.00338757	0.0206718				Unique to 12 h
SH3TC2	ENSG00000169247	-1.74205	0.00341265	0.0208021				Unique to 12 h
LINC02009	ENSG00000283646	-3.17386	0.00349147	0.0212132				Unique to 12 h
INMT	ENSG00000241644	-2.852	0.00349379	0.0212196				Unique to 12 h
SMOC1	ENSG00000198732	2.57869	0.00354233	0.0214523				Unique to 12 h
CBWD4P	ENSG00000204778	-2.91563	0.00357181	0.0216074				Unique to 12 h
OAS1	ENSG00000089127	-1.54722	0.00359609	0.0217163				Unique to 12 h
AL359922.2	ENSG00000265194	1.27043	0.00367268	0.0221298				Unique to 12 h
GRB7	ENSG00000141738	-1.11788	0.00376759	0.0225757				Unique to 12 h
C1orf56	ENSG00000143443	-1.07405	0.00386096	0.0230489				Unique to 12 h
LRRN2	ENSG00000170382	1.11251	0.00392969	0.0234009				Unique to 12 h
NMRAL2P	ENSG00000171658	-1.7777	0.0040858	0.0242016				Unique to 12 h
AC022034.1	ENSG00000237807	-1.82911	0.00414403	0.0244946				Unique to 12 h
CES1	ENSG00000198848	1.19713	0.0041471	0.0245041				Unique to 12 h
SLC26A4	ENSG00000091137	-1.48238	0.00429439	0.0252765				Unique to 12 h
TMEM238	ENSG00000233493	1.75278	0.00433219	0.0254632				Unique to 12 h
AK5	ENSG00000154027	-1.05673	0.00436505	0.0256025				Unique to 12 h
ADH1C	ENSG00000248144	-2.58277	0.00448005	0.0261217				Unique to 12 h
MMRN2	ENSG00000173269	-1.33275	0.00452662	0.0263657				Unique to 12 h
RTN4RL1	ENSG00000185924	-1.70148	0.00465793	0.0269899				Unique to 12 h
AC010173.1	ENSG00000258101	-1.33375	0.00472082	0.0273032				Unique to 12 h
MYO1F	ENSG00000142347	-1.5455	0.00476793	0.0275321				Unique to 12 h
LINC02202	ENSG00000245812	-2.34343	0.00480341	0.0276989				Unique to 12 h
MARK1	ENSG00000116141	1.09642	0.00490426	0.0281037				Unique to 12 h
RCAN2	ENSG00000172348	-1.02056	0.00490722	0.0281043				Unique to 12 h
KLF15	ENSG00000163884	3.1898	0.0056377	0.0317884				Unique to 12 h
ACKR4	ENSG00000129048	-1.31063	0.00574837	0.0322497				Unique to 12 h
PLA2G5	ENSG00000127472	-1.82098	0.00585302	0.0327165				Unique to 12 h
FUT8-AS1	ENSG00000276116	1.00273	0.00590693	0.0329826				Unique to 12 h
GMPR	ENSG00000137198	-1.2003	0.00590851	0.0329826				Unique to 12 h
AC114271.1	ENSG00000274425	2.96069	0.00604144	0.0335693				Unique to 12 h
ANGPT2	ENSG00000091879	-1.72389	0.0061262	0.0339604				Unique to 12 h
EFNB3	ENSG00000108947	-1.36964	0.00627169	0.0346067				Unique to 12 h
CHN2	ENSG00000106069	-2.12713	0.00637561	0.0350878				Unique to 12 h
ZC3H11A	ENSG00000058673	3.35257	0.00648074	0.0355381				Unique to 12 h
PTPRQ	ENSG00000139304	-1.6235	0.0065916	0.036087				Unique to 12 h
HIST2H2BA	ENSG00000223345	1.21824	0.00662707	0.0362575				Unique to 12 h
EDA	ENSG00000158813	-1.12344	0.00664496	0.0363317				Unique to 12 h
PDZK1	ENSG00000174827	1.50822	0.00675007	0.0367621				Unique to 12 h
AC027702.1	ENSG00000260588	-2.84713	0.00678125	0.0368552				Unique to 12 h
LYPD1	ENSG00000150551	-1.26085	0.00678247	0.0368552				Unique to 12 h
HS1BP3-IT1	ENSG00000231948	2.36659	0.00687109	0.0372764				Unique to 12 h
SLC6A15	ENSG00000072041	2.43079	0.0068978	0.0373404				Unique to 12 h
AC005261.5	ENSG00000279541	2.32152	0.00695524	0.0376112				Unique to 12 h
AC019117.1	ENSG00000236039	-3.26521	0.00696926	0.0376686				Unique to 12 h
AOC2	ENSG00000131480	1.81498	0.00697086	0.0376686				Unique to 12 h
GK-AS1	ENSG00000243055	2.47852	0.00716837	0.0385359				Unique to 12 h
SULT1B1	ENSG00000173597	2.02957	0.00722583	0.0387873				Unique to 12 h
GPR183	ENSG00000169508	3.22718	0.00763953	0.040669				Unique to 12 h
LHB	ENSG00000104826	1.56081	0.00778408	0.0412682				Unique to 12 h
FP565260.3	ENSG00000277117	-3.23264	0.0082386	0.0433489				Unique to 12 h
AC078923.1	ENSG00000258077	-2.54253	0.00832812	0.0437513				Unique to 12 h
OSTN-AS1	ENSG00000233308	-1.71526	0.00834641	0.0438133				Unique to 12 h
AK3P5	ENSG00000228816	1.75682	0.00835141	0.0438188				Unique to 12 h
FLRT3	ENSG00000125848	-1.14596	0.00859417	0.0449238				Unique to 12 h
CST4	ENSG00000101441	-2.14685	0.00868079	0.0452215				Unique to 12 h
ANKLE1	ENSG00000160117	1.10113	0.0087944	0.0456998				Unique to 12 h
CU633906.1	ENSG00000275496	1.1342	0.00881078	0.0457582				Unique to 12 h
ABCA10	ENSG00000154263	-1.8769	0.00881109	0.0457582				Unique to 12 h
AC134312.1	ENSG00000205037	-3.19551	0.00891476	0.0461514				Unique to 12 h
PAXIP1-AS1	ENSG00000273344	-1.12555	0.00891984	0.0461514				Unique to 12 h
AL357673.2	ENSG00000280425	3.57647	0.00898801	0.0464512				Unique to 12 h
IGFL3	ENSG00000188624	1.65237	0.00901151	0.0465539				Unique to 12 h
ANKRD29	ENSG00000154065	-1.53457	0.00951296	0.0487987				Unique to 12 h
CCDC89	ENSG00000179071	-1.02813	0.00967761	0.0495207				Unique to 12 h
SAXO1	ENSG00000155875	-2.311	0.00971438	0.0496663				Unique to 12 h
PLIN2	ENSG00000147872				-1.39665	2.87261e-200	1.56327e-196	Unique to 72 h
THBS1	ENSG00000137801				1.38791	5.01936e-192	1.63892e-188	Unique to 72 h
ADAMTS1	ENSG00000154734				-1.29248	4.33104e-155	7.8565e-152	Unique to 72 h
CXCL6	ENSG00000124875				-3.44838	2.85326e-147	4.23476e-144	Unique to 72 h
IL6	ENSG00000136244				-1.24815	1.71266e-140	2.33008e-137	Unique to 72 h
COL22A1	ENSG00000169436				1.98094	7.75434e-140	9.73826e-137	Unique to 72 h
EPAS1	ENSG00000116016				-1.22005	5.79963e-137	6.31232e-134	Unique to 72 h
C3	ENSG00000125730				-1.12629	1.53192e-111	1.19096e-108	Unique to 72 h
CA12	ENSG00000074410				-1.49615	8.09545e-106	6.00756e-103	Unique to 72 h
DPP4	ENSG00000197635				-1.59146	1.69257e-100	1.20143e-97	Unique to 72 h
ADGRD1	ENSG00000111452				-1.53176	3.72483e-97	2.53381e-94	Unique to 72 h
CCL2	ENSG00000108691				-1.54981	1.27757e-93	7.72503e-91	Unique to 72 h
PAPPA	ENSG00000182752				-1.01076	1.46841e-84	7.26462e-82	Unique to 72 h
ATP2B4	ENSG00000058668				-1.08145	2.02032e-83	9.70111e-81	Unique to 72 h
SOD2	ENSG00000112096				-1.10067	2.2124e-76	1.00333e-73	Unique to 72 h
S100A10	ENSG00000197747				-1.23561	3.97575e-75	1.75427e-72	Unique to 72 h
GPRC5B	ENSG00000167191				-1.68787	8.65158e-75	3.71699e-72	Unique to 72 h
AKR1B1	ENSG00000085662				-1.10513	1.07104e-72	4.37145e-70	Unique to 72 h
IL1B	ENSG00000125538				-1.25062	4.96201e-70	1.9288e-67	Unique to 72 h
C1R	ENSG00000159403				-1.02647	4.09834e-65	1.55603e-62	Unique to 72 h
NTN4	ENSG00000074527				-1.43219	1.82113e-63	6.75722e-61	Unique to 72 h
TNFAIP3	ENSG00000118503				-1.09214	2.66352e-62	9.66327e-60	Unique to 72 h
CTHRC1	ENSG00000164932				1.2431	2.75368e-62	9.77316e-60	Unique to 72 h
ITPR3	ENSG00000096433				-1.18199	1.95155e-61	6.50223e-59	Unique to 72 h
F3	ENSG00000117525				-1.04588	4.89241e-59	1.56615e-56	Unique to 72 h
SIPA1L1	ENSG00000197555				1.06063	2.53826e-57	7.81878e-55	Unique to 72 h
FBXO32	ENSG00000156804				1.03805	3.54858e-53	9.34422e-51	Unique to 72 h
SVEP1	ENSG00000165124				-1.19157	3.60868e-52	9.20552e-50	Unique to 72 h
ENPP2	ENSG00000136960				-2.77232	1.91015e-45	3.99809e-43	Unique to 72 h
IGFBP5	ENSG00000115461				-1.42607	1.52804e-43	3.11834e-41	Unique to 72 h
LOXL4	ENSG00000138131				-1.24562	6.14202e-43	1.22286e-40	Unique to 72 h
SDC4	ENSG00000124145				-1.07067	7.6104e-39	1.29424e-36	Unique to 72 h
ID3	ENSG00000117318				1.03261	1.00984e-38	1.69966e-36	Unique to 72 h
FGF7	ENSG00000140285				-1.03521	1.1093e-37	1.77553e-35	Unique to 72 h
PLAU	ENSG00000122861				1.57563	1.51044e-35	2.18226e-33	Unique to 72 h
TFPI	ENSG00000003436				-1.30682	1.09426e-34	1.48874e-32	Unique to 72 h
PLPP4	ENSG00000203805				1.64228	1.17252e-33	1.5563e-31	Unique to 72 h
DUSP6	ENSG00000139318				-1.2868	6.98638e-32	8.48406e-30	Unique to 72 h
SAMD11	ENSG00000187634				1.80508	1.13933e-31	1.3677e-29	Unique to 72 h
LAMA5	ENSG00000130702				-1.13969	8.24259e-31	9.68119e-29	Unique to 72 h
PODN	ENSG00000174348				-1.16587	1.93036e-30	2.21938e-28	Unique to 72 h
TENM4	ENSG00000149256				1.09822	3.76115e-30	4.26421e-28	Unique to 72 h
CFB	ENSG00000243649				-2.11485	4.02188e-29	4.37742e-27	Unique to 72 h
DRP2	ENSG00000102385				1.97804	7.02601e-28	7.12464e-26	Unique to 72 h
CXCL8	ENSG00000169429				-1.39524	1.55279e-26	1.51801e-24	Unique to 72 h
NPR3	ENSG00000113389				2.0564	4.48529e-26	4.33295e-24	Unique to 72 h
CRISPLD2	ENSG00000103196				-1.22228	8.32927e-25	7.59685e-23	Unique to 72 h
CDCP1	ENSG00000163814				-1.22654	3.25281e-24	2.85513e-22	Unique to 72 h
LINC02593	ENSG00000223764				1.56411	5.51192e-23	4.5912e-21	Unique to 72 h
GPRC5A	ENSG00000013588				-1.2058	5.7811e-23	4.79098e-21	Unique to 72 h
PLCB1	ENSG00000182621				-1.19834	1.5312e-22	1.2437e-20	Unique to 72 h
KITLG	ENSG00000049130				-1.56144	1.93268e-22	1.56202e-20	Unique to 72 h
JUP	ENSG00000173801				1.38479	3.04513e-22	2.40168e-20	Unique to 72 h
TMEM59L	ENSG00000105696				1.44125	3.30126e-20	2.32312e-18	Unique to 72 h
PODNL1	ENSG00000132000				1.07861	3.42082e-20	2.38668e-18	Unique to 72 h
USP53	ENSG00000145390				-1.01268	1.91942e-19	1.31115e-17	Unique to 72 h
WNT4	ENSG00000162552				1.17217	6.96179e-19	4.62025e-17	Unique to 72 h
RARRES1	ENSG00000118849				-1.73149	2.01438e-18	1.31547e-16	Unique to 72 h
SYNDIG1	ENSG00000101463				1.52942	2.00948e-17	1.22414e-15	Unique to 72 h
TMEM158	ENSG00000249992				-1.07703	3.11516e-16	1.73577e-14	Unique to 72 h
DYSF	ENSG00000135636				1.43581	1.50731e-15	7.96385e-14	Unique to 72 h
GRK5	ENSG00000198873				-1.06758	6.06176e-14	2.89369e-12	Unique to 72 h
MAMDC2	ENSG00000165072				1.76421	1.25271e-13	5.81014e-12	Unique to 72 h
LRRN4	ENSG00000125872				-2.84124	3.89412e-13	1.73703e-11	Unique to 72 h
SSTR1	ENSG00000139874				-1.82536	4.00469e-13	1.77665e-11	Unique to 72 h
ZFP36L2	ENSG00000152518				-1.01634	3.59229e-12	1.481e-10	Unique to 72 h
RELN	ENSG00000189056				-1.60338	4.76767e-12	1.94592e-10	Unique to 72 h
EPHA4	ENSG00000116106				-1.42316	6.60888e-12	2.64452e-10	Unique to 72 h
EXTL1	ENSG00000158008				1.27833	1.19477e-11	4.65532e-10	Unique to 72 h
VWA1	ENSG00000179403				1.01881	1.93312e-11	7.36514e-10	Unique to 72 h
GAS1	ENSG00000180447				-1.08533	3.50742e-11	1.31035e-09	Unique to 72 h
ANXA10	ENSG00000109511				-1.48093	9.48996e-11	3.37545e-09	Unique to 72 h
KRT34	ENSG00000131737				1.10378	9.8896e-11	3.50995e-09	Unique to 72 h
SLC46A3	ENSG00000139508				1.03433	1.04229e-10	3.68322e-09	Unique to 72 h
H19	ENSG00000130600				-2.19289	1.98465e-10	6.807e-09	Unique to 72 h
FRAS1	ENSG00000138759				-1.60979	2.13292e-10	7.30022e-09	Unique to 72 h
SCG5	ENSG00000166922				1.11403	2.47415e-10	8.36292e-09	Unique to 72 h
STRA6	ENSG00000137868				-1.1476	4.58348e-10	1.50563e-08	Unique to 72 h
SOX9	ENSG00000125398				1.01573	5.1962e-10	1.69328e-08	Unique to 72 h
SQOR	ENSG00000137767				-1.47315	2.67389e-09	8.22108e-08	Unique to 72 h
VTN	ENSG00000109072				-2.09078	4.79165e-09	1.43539e-07	Unique to 72 h
LIPG	ENSG00000101670				1.56306	5.26375e-09	1.56532e-07	Unique to 72 h
AZIN2	ENSG00000142920				1.05686	7.29376e-09	2.11506e-07	Unique to 72 h
STEAP1	ENSG00000164647				-1.15474	9.66934e-09	2.7502e-07	Unique to 72 h
TNFRSF1B	ENSG00000028137				-2.42684	1.50973e-08	4.18471e-07	Unique to 72 h
SPP1	ENSG00000118785				1.12453	1.84982e-08	5.05864e-07	Unique to 72 h
HSD11B1	ENSG00000117594				-1.09076	1.99409e-08	5.43788e-07	Unique to 72 h
NOV	ENSG00000136999				-2.10554	2.23103e-08	6.02045e-07	Unique to 72 h
KAZALD1	ENSG00000107821				-1.56702	2.76195e-08	7.39207e-07	Unique to 72 h
OPCML	ENSG00000183715				1.5907	3.02807e-08	8.03841e-07	Unique to 72 h
IL15RA	ENSG00000134470				-1.30621	4.13812e-08	1.0775e-06	Unique to 72 h
AP1S3	ENSG00000152056				-1.63606	4.61307e-08	1.19166e-06	Unique to 72 h
NPR1	ENSG00000169418				-2.1749	4.82057e-08	1.23938e-06	Unique to 72 h
SIK1	ENSG00000142178				1.09269	6.84261e-08	1.74824e-06	Unique to 72 h
KLHDC7B	ENSG00000130487				-1.10972	8.26396e-08	2.08206e-06	Unique to 72 h
ENOX1	ENSG00000120658				-1.55876	1.26356e-07	3.08001e-06	Unique to 72 h
SYNM	ENSG00000182253				1.0949	1.27479e-07	3.10166e-06	Unique to 72 h
MATN3	ENSG00000132031				1.45715	1.35362e-07	3.28369e-06	Unique to 72 h
AADAC	ENSG00000114771				-4.68843	1.85184e-07	4.40075e-06	Unique to 72 h
LUCAT1	ENSG00000248323				-1.50627	2.06629e-07	4.88903e-06	Unique to 72 h
SMILR	ENSG00000255364				-1.52121	2.67228e-07	6.23253e-06	Unique to 72 h
ITGB3	ENSG00000259207				-1.0662	3.9796e-07	9.04889e-06	Unique to 72 h
CRABP2	ENSG00000143320				-1.22482	4.80994e-07	1.08416e-05	Unique to 72 h
AL645608.2	ENSG00000230699				1.68783	5.12901e-07	1.15022e-05	Unique to 72 h
PLEK2	ENSG00000100558				1.36463	5.76157e-07	1.28502e-05	Unique to 72 h
CACHD1	ENSG00000158966				1.08502	7.24813e-07	1.58836e-05	Unique to 72 h
CXCL5	ENSG00000163735				-1.26233	2.2783e-06	4.6728e-05	Unique to 72 h
CSPG4	ENSG00000173546				-1.03338	2.51668e-06	5.1295e-05	Unique to 72 h
RASSF5	ENSG00000266094				-1.23158	2.52923e-06	5.14223e-05	Unique to 72 h
CKB	ENSG00000166165				-1.11522	3.25532e-06	6.51304e-05	Unique to 72 h
SOCS1	ENSG00000185338				-3.17353	3.35838e-06	6.67831e-05	Unique to 72 h
CD14	ENSG00000170458				-1.75983	3.37382e-06	6.70084e-05	Unique to 72 h
ELF3	ENSG00000163435				-2.31835	4.78152e-06	9.20982e-05	Unique to 72 h
ZNF704	ENSG00000164684				1.13318	7.07765e-06	0.000132359	Unique to 72 h
PDE3A	ENSG00000172572				-1.00405	1.61555e-05	0.000285243	Unique to 72 h
EPSTI1	ENSG00000133106				-1.18627	1.6721e-05	0.000292905	Unique to 72 h
PLEKHN1	ENSG00000187583				1.30042	1.75526e-05	0.000305831	Unique to 72 h
DCLK1	ENSG00000133083				-1.99134	2.00703e-05	0.000345642	Unique to 72 h
SOST	ENSG00000167941				5.82582	2.01788e-05	0.000347144	Unique to 72 h
ENPEP	ENSG00000138792				-1.58268	2.06037e-05	0.000352595	Unique to 72 h
PGM5	ENSG00000154330				1.68511	2.90516e-05	0.000487457	Unique to 72 h
DRD4	ENSG00000069696				1.80564	3.54203e-05	0.000581763	Unique to 72 h
TMEM171	ENSG00000157111				-1.07292	3.65648e-05	0.000598153	Unique to 72 h
FGF14	ENSG00000102466				1.36307	4.29418e-05	0.000689349	Unique to 72 h
SULT1A1	ENSG00000196502				-1.7702	5.45989e-05	0.000853814	Unique to 72 h
RNF144A	ENSG00000151692				1.23538	6.25695e-05	0.000960065	Unique to 72 h
ADAMTS17	ENSG00000140470				2.39169	6.86776e-05	0.00104495	Unique to 72 h
ECM2	ENSG00000106823				-1.04756	6.9581e-05	0.00105771	Unique to 72 h
AC129507.1	ENSG00000262061				2.21603	7.30781e-05	0.00110675	Unique to 72 h
FGL2	ENSG00000127951				-2.88976	8.27537e-05	0.00123608	Unique to 72 h
TRABD2B	ENSG00000269113				-1.09159	0.000109039	0.00158504	Unique to 72 h
IL7R	ENSG00000168685				-1.00169	0.000121942	0.00175713	Unique to 72 h
EMID1	ENSG00000186998				2.52476	0.000132755	0.00189124	Unique to 72 h
TRPC4	ENSG00000133107				-1.14712	0.000148694	0.00210363	Unique to 72 h
AC005476.2	ENSG00000259146				2.1411	0.000171987	0.00240812	Unique to 72 h
AC131392.1	ENSG00000198237				3.0199	0.000181065	0.00252871	Unique to 72 h
AC008063.1	ENSG00000230918				-2.26824	0.000184788	0.0025785	Unique to 72 h
OLFML2A	ENSG00000185585				-3.70305	0.000207848	0.00285874	Unique to 72 h
RTL3	ENSG00000179300				-2.8051	0.000249767	0.00336721	Unique to 72 h
LZTS1	ENSG00000061337				1.16578	0.000269308	0.00359797	Unique to 72 h
PITPNM3	ENSG00000091622				-1.50319	0.000277423	0.00369128	Unique to 72 h
KCNQ3	ENSG00000184156				-1.73651	0.000298481	0.00393865	Unique to 72 h
KISS1	ENSG00000170498				2.4986	0.000309709	0.00406456	Unique to 72 h
NEFM	ENSG00000104722				-2.80748	0.000320642	0.00418449	Unique to 72 h
LINC01119	ENSG00000239332				-1.25579	0.000339988	0.00440877	Unique to 72 h
IL16	ENSG00000172349				1.44585	0.000366733	0.00472259	Unique to 72 h
GDF10	ENSG00000266524				2.10744	0.000366792	0.00472259	Unique to 72 h
ATP2A3	ENSG00000074370				1.07878	0.00037198	0.00478562	Unique to 72 h
S100A3	ENSG00000188015				-3.15567	0.000374262	0.00481118	Unique to 72 h
CCL11	ENSG00000172156				-1.97554	0.00039582	0.00506836	Unique to 72 h
SYTL5	ENSG00000147041				3.19621	0.000451319	0.00569615	Unique to 72 h
CDK18	ENSG00000117266				-1.0331	0.000497536	0.00622435	Unique to 72 h
OSCAR	ENSG00000170909				-1.37183	0.000505405	0.00630828	Unique to 72 h
FP565260.6	ENSG00000280433				1.26488	0.000640822	0.00776694	Unique to 72 h
MMP3	ENSG00000149968				2.22311	0.000963199	0.0112163	Unique to 72 h
AC109588.1	ENSG00000250038				3.21499	0.00100106	0.0115746	Unique to 72 h
CCDC85A	ENSG00000055813				1.85735	0.00108423	0.0124393	Unique to 72 h
AL162274.1	ENSG00000273521				-1.0342	0.00116767	0.0132292	Unique to 72 h
PLD5	ENSG00000180287				2.87585	0.00124225	0.0139958	Unique to 72 h
SHC3	ENSG00000148082				-1.14597	0.00131321	0.0146245	Unique to 72 h
SECTM1	ENSG00000141574				-2.66964	0.00136196	0.0151056	Unique to 72 h
PLCE1-AS1	ENSG00000268894				2.66	0.00136664	0.0151472	Unique to 72 h
IL21R	ENSG00000103522				2.03888	0.00154887	0.0168916	Unique to 72 h
AC125807.2	ENSG00000250899				-1.06111	0.00155537	0.0169512	Unique to 72 h
DPT	ENSG00000143196				2.00367	0.00156591	0.0170207	Unique to 72 h
LAMA3	ENSG00000053747				-1.01533	0.00175576	0.0187964	Unique to 72 h
LRMDA	ENSG00000148655				-1.57858	0.0017758	0.0189736	Unique to 72 h
AL359752.1	ENSG00000261662				1.35309	0.00183912	0.0195142	Unique to 72 h
DLGAP1	ENSG00000170579				-2.76286	0.00184132	0.0195204	Unique to 72 h
SGIP1	ENSG00000118473				1.36791	0.00187449	0.0197693	Unique to 72 h
ZG16B	ENSG00000162078				-4.17349	0.00190763	0.0200799	Unique to 72 h
AJAP1	ENSG00000196581				-2.33771	0.00196322	0.0205854	Unique to 72 h
TRMT9B	ENSG00000250305				1.5963	0.00197052	0.0206487	Unique to 72 h
RARRES3	ENSG00000133321				-1.92186	0.00197502	0.0206826	Unique to 72 h
AC090673.1	ENSG00000197301				-1.91512	0.00209928	0.0218299	Unique to 72 h
AC080038.3	ENSG00000279713				1.09957	0.00218584	0.0226434	Unique to 72 h
MOB3B	ENSG00000120162				1.1944	0.00225066	0.0232411	Unique to 72 h
MYLIP	ENSG00000007944				-1.03124	0.00256025	0.0258976	Unique to 72 h
CXADRP3	ENSG00000265766				-2.24696	0.00258352	0.0261006	Unique to 72 h
AL139241.1	ENSG00000230928				-1.99783	0.0026467	0.0266266	Unique to 72 h
KCNH1	ENSG00000143473				2.88153	0.0027225	0.027235	Unique to 72 h
COL14A1	ENSG00000187955				-1.27874	0.00276466	0.0276032	Unique to 72 h
C8B	ENSG00000021852				4.12073	0.00276766	0.0276032	Unique to 72 h
AC034223.2	ENSG00000251281				2.2805	0.00335627	0.0323845	Unique to 72 h
AC068987.5	ENSG00000284730				2.72847	0.00337237	0.0324212	Unique to 72 h
TECTB	ENSG00000119913				2.0204	0.00373864	0.035288	Unique to 72 h
SLC1A7	ENSG00000162383				-2.17245	0.00377813	0.035613	Unique to 72 h
IL18R1	ENSG00000115604				-1.3243	0.00387333	0.0363676	Unique to 72 h
LRRC3	ENSG00000160233				1.07478	0.00392134	0.0367297	Unique to 72 h
AL049838.1	ENSG00000259969				2.28253	0.00403863	0.0376554	Unique to 72 h
LIPC	ENSG00000166035				-1.98962	0.0042885	0.0395783	Unique to 72 h
LINC01239	ENSG00000234840				2.14763	0.00433339	0.0399475	Unique to 72 h
AC009299.2	ENSG00000232320				1.31954	0.00438168	0.0403243	Unique to 72 h
MIAT	ENSG00000225783				1.15265	0.00446555	0.0408429	Unique to 72 h
TUBB3	ENSG00000258947				2.00571	0.00455792	0.0416178	Unique to 72 h
SLC7A14	ENSG00000013293				-1.54835	0.00472153	0.0429197	Unique to 72 h
RAB20	ENSG00000139832				-1.04898	0.0047389	0.0430296	Unique to 72 h
DNAH12	ENSG00000174844				3.50785	0.00478027	0.0433089	Unique to 72 h
AC097478.1	ENSG00000251095				3.46361	0.00479227	0.0433936	Unique to 72 h
ITIH5	ENSG00000123243				-1.79395	0.00482281	0.0435976	Unique to 72 h
DLEU7	ENSG00000186047				3.25479	0.00485964	0.0438334	Unique to 72 h
SOCS2-AS1	ENSG00000246985				-2.3001	0.00506962	0.0455012	Unique to 72 h
CU634019.1	ENSG00000277067				-3.02531	0.00522853	0.0466964	Unique to 72 h
RIMS3	ENSG00000117016				-3.05325	0.00529028	0.0471447	Unique to 72 h
FAM84B	ENSG00000168672				-1.00206	0.00544279	0.0483348	Unique to 72 h
NYAP1	ENSG00000166924				-1.96807	0.00552156	0.0489386	Unique to 72 h
TDO2	ENSG00000151790				-3.31077	0.00554565	0.0491255	Unique to 72 h
AC024909.2	ENSG00000274021				-1.53179	0.00559979	0.0494709	Unique to 72 h

## Sheet: Sheet4
FERMT1	ENSG00000101311	3.29371	1.01051e-286	3.38906e-283			PLIN2	ENSG00000147872	-1.39665	2.87261e-200	1.56327e-196
CAV1	ENSG00000105974	-1.20575	2.10157e-175	3.20375e-172			THBS1	ENSG00000137801	1.38791	5.01936e-192	1.63892e-188
TNC	ENSG00000041982	1.54923	1.88059e-153	2.10237e-150			ADAMTS1	ENSG00000154734	-1.29248	4.33104e-155	7.8565e-152
PRG4	ENSG00000116690	1.67684	1.57231e-144	1.38769e-141			CXCL6	ENSG00000124875	-3.44838	2.85326e-147	4.23476e-144
CLDN14	ENSG00000159261	2.71347	2.49842e-141	1.99505e-138			IL6	ENSG00000136244	-1.24815	1.71266e-140	2.33008e-137
MYO10	ENSG00000145555	1.38254	5.76418e-141	4.39361e-138			COL22A1	ENSG00000169436	1.98094	7.75434e-140	9.73826e-137
TPM1	ENSG00000140416	1.00598	9.10481e-139	6.6382e-136			EPAS1	ENSG00000116016	-1.22005	5.79963e-137	6.31232e-134
CSRP1	ENSG00000159176	1.11128	8.47646e-122	5.26451e-119			C3	ENSG00000125730	-1.12629	1.53192e-111	1.19096e-108
VEGFA	ENSG00000112715	1.19141	1.38767e-121	8.31064e-119			CA12	ENSG00000074410	-1.49615	8.09545e-106	6.00756e-103
LIF	ENSG00000128342	1.71761	1.6389e-120	9.47681e-118			DPP4	ENSG00000197635	-1.59146	1.69257e-100	1.20143e-97
TSPAN2	ENSG00000134198	3.73889	3.84782e-119	2.1508e-116			ADGRD1	ENSG00000111452	-1.53176	3.72483e-97	2.53381e-94
SLC7A5	ENSG00000103257	1.26888	1.36106e-104	6.91626e-102			CCL2	ENSG00000108691	-1.54981	1.27757e-93	7.72503e-91
XYLT1	ENSG00000103489	1.12748	3.16692e-98	1.51732e-95			PAPPA	ENSG00000182752	-1.01076	1.46841e-84	7.26462e-82
FSTL3	ENSG00000070404	1.27463	5.79289e-93	2.36929e-90			ATP2B4	ENSG00000058668	-1.08145	2.02032e-83	9.70111e-81
WNT9A	ENSG00000143816	3.34013	4.99118e-92	1.99279e-89			SOD2	ENSG00000112096	-1.10067	2.2124e-76	1.00333e-73
BMP6	ENSG00000153162	1.55049	3.02419e-87	1.15256e-84			S100A10	ENSG00000197747	-1.23561	3.97575e-75	1.75427e-72
PTGS2	ENSG00000073756	1.3099	1.27575e-77	4.27861e-75			GPRC5B	ENSG00000167191	-1.68787	8.65158e-75	3.71699e-72
JCAD	ENSG00000165757	-1.10673	5.31619e-70	1.51097e-67			AKR1B1	ENSG00000085662	-1.10513	1.07104e-72	4.37145e-70
KDM6B	ENSG00000132510	1.47036	1.93762e-66	4.99875e-64			IL1B	ENSG00000125538	-1.25062	4.96201e-70	1.9288e-67
SLC5A3	ENSG00000198743	-1.25943	2.78361e-64	6.86446e-62			C1R	ENSG00000159403	-1.02647	4.09834e-65	1.55603e-62
PIK3CD	ENSG00000171608	1.50726	1.21525e-63	2.9534e-61			NTN4	ENSG00000074527	-1.43219	1.82113e-63	6.75722e-61
CHST11	ENSG00000171310	1.08741	6.20215e-62	1.46484e-59			TNFAIP3	ENSG00000118503	-1.09214	2.66352e-62	9.66327e-60
NET1	ENSG00000173848	1.03162	3.56597e-60	8.08078e-58			CTHRC1	ENSG00000164932	1.2431	2.75368e-62	9.77316e-60
CITED2	ENSG00000164442	-1.57448	4.74852e-59	1.06171e-56			ITPR3	ENSG00000096433	-1.18199	1.95155e-61	6.50223e-59
IL33	ENSG00000137033	1.18645	1.07573e-58	2.37354e-56			F3	ENSG00000117525	-1.04588	4.89241e-59	1.56615e-56
ESM1	ENSG00000164283	1.82898	7.12718e-56	1.49395e-53			SIPA1L1	ENSG00000197555	1.06063	2.53826e-57	7.81878e-55
KRT19	ENSG00000171345	-1.15058	3.88351e-55	7.75269e-53			FBXO32	ENSG00000156804	1.03805	3.54858e-53	9.34422e-51
AL391056.1	ENSG00000227619	2.93842	5.03186e-54	9.58856e-52			SVEP1	ENSG00000165124	-1.19157	3.60868e-52	9.20552e-50
CDH6	ENSG00000113361	1.61839	1.96671e-53	3.66442e-51			ENPP2	ENSG00000136960	-2.77232	1.91015e-45	3.99809e-43
SLC6A6	ENSG00000131389	-1.26881	7.18823e-53	1.28233e-50			IGFBP5	ENSG00000115461	-1.42607	1.52804e-43	3.11834e-41
PI16	ENSG00000164530	1.07084	3.69788e-49	6.13958e-47			LOXL4	ENSG00000138131	-1.24562	6.14202e-43	1.22286e-40
PTGES	ENSG00000148344	1.10612	3.04576e-46	4.81833e-44			SDC4	ENSG00000124145	-1.07067	7.6104e-39	1.29424e-36
CNN1	ENSG00000130176	1.21543	7.61645e-46	1.18259e-43			ID3	ENSG00000117318	1.03261	1.00984e-38	1.69966e-36
HTRA3	ENSG00000170801	1.03972	1.06788e-45	1.64286e-43			FGF7	ENSG00000140285	-1.03521	1.1093e-37	1.77553e-35
MEST	ENSG00000106484	-1.23265	1.20868e-42	1.76246e-40			PLAU	ENSG00000122861	1.57563	1.51044e-35	2.18226e-33
ENPP1	ENSG00000197594	1.52232	2.10149e-41	2.91239e-39			TFPI	ENSG00000003436	-1.30682	1.09426e-34	1.48874e-32
HIP1	ENSG00000127946	1.12772	6.26253e-41	8.53792e-39			PLPP4	ENSG00000203805	1.64228	1.17252e-33	1.5563e-31
CARMN	ENSG00000249669	1.38654	8.55422e-40	1.13846e-37			DUSP6	ENSG00000139318	-1.2868	6.98638e-32	8.48406e-30
DOCK10	ENSG00000135905	1.00311	1.96851e-39	2.57158e-37			SAMD11	ENSG00000187634	1.80508	1.13933e-31	1.3677e-29
LAMC2	ENSG00000058085	1.20261	1.97826e-39	2.57158e-37			LAMA5	ENSG00000130702	-1.13969	8.24259e-31	9.68119e-29
FHOD3	ENSG00000134775	1.97905	4.52433e-39	5.79148e-37			PODN	ENSG00000174348	-1.16587	1.93036e-30	2.21938e-28
TMEM189	ENSG00000240849	1.0707	1.61428e-36	1.93356e-34			TENM4	ENSG00000149256	1.09822	3.76115e-30	4.26421e-28
CAVIN2	ENSG00000168497	-2.13219	4.29417e-35	4.96613e-33			CFB	ENSG00000243649	-2.11485	4.02188e-29	4.37742e-27
KCNK2	ENSG00000082482	-1.15996	1.71651e-34	1.90624e-32			DRP2	ENSG00000102385	1.97804	7.02601e-28	7.12464e-26
HMOX1	ENSG00000100292	1.1319	4.19833e-34	4.57154e-32			CXCL8	ENSG00000169429	-1.39524	1.55279e-26	1.51801e-24
IRS2	ENSG00000185950	1.45767	9.36633e-34	1.01332e-31			NPR3	ENSG00000113389	2.0564	4.48529e-26	4.33295e-24
SLIT2	ENSG00000145147	-1.06716	1.14958e-33	1.23572e-31			CRISPLD2	ENSG00000103196	-1.22228	8.32927e-25	7.59685e-23
HCRTR1	ENSG00000121764	2.36622	1.52233e-33	1.61569e-31			CDCP1	ENSG00000163814	-1.22654	3.25281e-24	2.85513e-22
PTHLH	ENSG00000087494	1.36345	3.95919e-33	4.04827e-31			LINC02593	ENSG00000223764	1.56411	5.51192e-23	4.5912e-21
CAVIN4	ENSG00000170681	2.29271	5.24626e-32	5.17498e-30			GPRC5A	ENSG00000013588	-1.2058	5.7811e-23	4.79098e-21
NGF	ENSG00000134259	1.40534	2.3278e-31	2.24339e-29			PLCB1	ENSG00000182621	-1.19834	1.5312e-22	1.2437e-20
ABCA8	ENSG00000141338	-1.08557	2.52369e-31	2.41827e-29			KITLG	ENSG00000049130	-1.56144	1.93268e-22	1.56202e-20
AHNAK2	ENSG00000185567	-1.23895	3.55951e-31	3.39145e-29			JUP	ENSG00000173801	1.38479	3.04513e-22	2.40168e-20
FAM129A	ENSG00000135842	-1.35235	6.23734e-31	5.87607e-29			TMEM59L	ENSG00000105696	1.44125	3.30126e-20	2.32312e-18
CAMK2D	ENSG00000145349	-1.13445	7.90146e-31	7.36109e-29			PODNL1	ENSG00000132000	1.07861	3.42082e-20	2.38668e-18
KCNG1	ENSG00000026559	1.3183	1.03978e-30	9.5803e-29			USP53	ENSG00000145390	-1.01268	1.91942e-19	1.31115e-17
PFKFB4	ENSG00000114268	1.67033	3.89986e-30	3.49716e-28			WNT4	ENSG00000162552	1.17217	6.96179e-19	4.62025e-17
AUTS2	ENSG00000158321	1.03964	6.11122e-30	5.45101e-28			RARRES1	ENSG00000118849	-1.73149	2.01438e-18	1.31547e-16
HECTD2	ENSG00000165338	1.19118	7.2639e-30	6.34418e-28			SYNDIG1	ENSG00000101463	1.52942	2.00948e-17	1.22414e-15
NEDD9	ENSG00000111859	1.3208	4.46963e-29	3.71046e-27			TMEM158	ENSG00000249992	-1.07703	3.11516e-16	1.73577e-14
MYOCD	ENSG00000141052	1.26325	8.59949e-29	6.96642e-27			DYSF	ENSG00000135636	1.43581	1.50731e-15	7.96385e-14
ITGB6	ENSG00000115221	3.4364	1.37971e-28	1.09651e-26			GRK5	ENSG00000198873	-1.06758	6.06176e-14	2.89369e-12
DACT1	ENSG00000165617	1.0384	3.65646e-28	2.82559e-26			MAMDC2	ENSG00000165072	1.76421	1.25271e-13	5.81014e-12
CAMKK1	ENSG00000004660	1.16652	4.0683e-27	3.0456e-25			LRRN4	ENSG00000125872	-2.84124	3.89412e-13	1.73703e-11
ZFP36	ENSG00000128016	-1.14446	5.49461e-27	4.05899e-25			SSTR1	ENSG00000139874	-1.82536	4.00469e-13	1.77665e-11
DEPTOR	ENSG00000155792	-1.82033	1.78761e-26	1.28655e-24			ZFP36L2	ENSG00000152518	-1.01634	3.59229e-12	1.481e-10
UST	ENSG00000111962	-1.14235	1.09816e-25	7.39561e-24			RELN	ENSG00000189056	-1.60338	4.76767e-12	1.94592e-10
DOCK11	ENSG00000147251	-1.14655	8.42728e-24	5.1017e-22			EPHA4	ENSG00000116106	-1.42316	6.60888e-12	2.64452e-10
GK	ENSG00000198814	1.22704	2.1715e-23	1.29587e-21			EXTL1	ENSG00000158008	1.27833	1.19477e-11	4.65532e-10
GPR1	ENSG00000183671	-1.19556	2.70999e-23	1.61148e-21			VWA1	ENSG00000179403	1.01881	1.93312e-11	7.36514e-10
NKD1	ENSG00000140807	3.83574	5.65682e-23	3.31676e-21			GAS1	ENSG00000180447	-1.08533	3.50742e-11	1.31035e-09
MIR503HG	ENSG00000223749	1.08005	7.08787e-22	3.94872e-20			ANXA10	ENSG00000109511	-1.48093	9.48996e-11	3.37545e-09
ROR1	ENSG00000185483	-1.15218	7.24464e-22	4.02269e-20			KRT34	ENSG00000131737	1.10378	9.8896e-11	3.50995e-09
SNED1	ENSG00000162804	-1.36943	8.29957e-22	4.59325e-20			SLC46A3	ENSG00000139508	1.03433	1.04229e-10	3.68322e-09
APOL3	ENSG00000128284	-1.98755	2.42841e-21	1.31361e-19			H19	ENSG00000130600	-2.19289	1.98465e-10	6.807e-09
FOXC1	ENSG00000054598	1.3865	1.92583e-20	1.00605e-18			FRAS1	ENSG00000138759	-1.60979	2.13292e-10	7.30022e-09
PPP1R13L	ENSG00000104881	1.11116	2.54452e-20	1.32102e-18			SCG5	ENSG00000166922	1.11403	2.47415e-10	8.36292e-09
SEC14L2	ENSG00000100003	1.13652	2.59764e-20	1.34444e-18			STRA6	ENSG00000137868	-1.1476	4.58348e-10	1.50563e-08
RELT	ENSG00000054967	1.08632	3.69367e-20	1.89416e-18			SOX9	ENSG00000125398	1.01573	5.1962e-10	1.69328e-08
ADAMTS15	ENSG00000166106	-1.86276	4.7625e-20	2.43483e-18			SQOR	ENSG00000137767	-1.47315	2.67389e-09	8.22108e-08
ARHGAP18	ENSG00000146376	-1.09822	6.42711e-20	3.24627e-18			VTN	ENSG00000109072	-2.09078	4.79165e-09	1.43539e-07
ST3GAL5	ENSG00000115525	-1.38932	1.32041e-19	6.47428e-18			LIPG	ENSG00000101670	1.56306	5.26375e-09	1.56532e-07
KIAA1217	ENSG00000120549	-1.16161	1.66709e-19	8.15028e-18			AZIN2	ENSG00000142920	1.05686	7.29376e-09	2.11506e-07
APOL6	ENSG00000221963	-1.47719	4.42563e-19	2.13257e-17			STEAP1	ENSG00000164647	-1.15474	9.66934e-09	2.7502e-07
METTL7A	ENSG00000185432	-2.25305	5.25356e-19	2.51566e-17			TNFRSF1B	ENSG00000028137	-2.42684	1.50973e-08	4.18471e-07
PKNOX2	ENSG00000165495	1.37957	5.26593e-19	2.51566e-17			SPP1	ENSG00000118785	1.12453	1.84982e-08	5.05864e-07
EFR3B	ENSG00000084710	1.48828	8.78164e-19	4.1365e-17			HSD11B1	ENSG00000117594	-1.09076	1.99409e-08	5.43788e-07
TGFB2	ENSG00000092969	1.4007	1.02438e-18	4.7849e-17			NOV	ENSG00000136999	-2.10554	2.23103e-08	6.02045e-07
RASD1	ENSG00000108551	1.63098	1.11315e-18	5.18513e-17			KAZALD1	ENSG00000107821	-1.56702	2.76195e-08	7.39207e-07
FAM171B	ENSG00000144369	-1.12826	1.16457e-18	5.4096e-17			OPCML	ENSG00000183715	1.5907	3.02807e-08	8.03841e-07
KIAA1671	ENSG00000197077	-1.58987	6.4555e-18	2.83936e-16			IL15RA	ENSG00000134470	-1.30621	4.13812e-08	1.0775e-06
OLR1	ENSG00000173391	1.54273	2.69715e-17	1.14502e-15			AP1S3	ENSG00000152056	-1.63606	4.61307e-08	1.19166e-06
EFNB1	ENSG00000090776	-1.00229	3.26082e-17	1.36702e-15			NPR1	ENSG00000169418	-2.1749	4.82057e-08	1.23938e-06
GTF2IP1	ENSG00000277053	1.03991	2.05733e-16	8.11748e-15			SIK1	ENSG00000142178	1.09269	6.84261e-08	1.74824e-06
PARP9	ENSG00000138496	-1.08294	1.50142e-15	5.61993e-14			KLHDC7B	ENSG00000130487	-1.10972	8.26396e-08	2.08206e-06
PGF	ENSG00000119630	1.09409	2.92904e-15	1.06544e-13			ENOX1	ENSG00000120658	-1.55876	1.26356e-07	3.08001e-06
IFIT1	ENSG00000185745	-1.72135	4.87463e-15	1.74664e-13			SYNM	ENSG00000182253	1.0949	1.27479e-07	3.10166e-06
PCDH7	ENSG00000169851	-1.22494	6.71277e-15	2.37482e-13			MATN3	ENSG00000132031	1.45715	1.35362e-07	3.28369e-06
ANGPT1	ENSG00000154188	-1.38414	1.75004e-14	5.94056e-13			AADAC	ENSG00000114771	-4.68843	1.85184e-07	4.40075e-06
KCNAB1	ENSG00000169282	-1.08539	3.31177e-14	1.0997e-12			LUCAT1	ENSG00000248323	-1.50627	2.06629e-07	4.88903e-06
GALR2	ENSG00000182687	2.21583	4.0355e-14	1.32429e-12			SMILR	ENSG00000255364	-1.52121	2.67228e-07	6.23253e-06
LMO2	ENSG00000135363	-1.85195	7.50769e-14	2.3844e-12			ITGB3	ENSG00000259207	-1.0662	3.9796e-07	9.04889e-06
IFIT3	ENSG00000119917	-1.72616	8.20413e-14	2.59576e-12			CRABP2	ENSG00000143320	-1.22482	4.80994e-07	1.08416e-05
CRYBG1	ENSG00000112297	-3.28303	1.03338e-13	3.23902e-12			AL645608.2	ENSG00000230699	1.68783	5.12901e-07	1.15022e-05
CST2	ENSG00000170369	-1.10219	1.33441e-13	4.15925e-12			PLEK2	ENSG00000100558	1.36463	5.76157e-07	1.28502e-05
FAT4	ENSG00000196159	-1.30107	2.89799e-13	8.70903e-12			CACHD1	ENSG00000158966	1.08502	7.24813e-07	1.58836e-05
VSIR	ENSG00000107738	-1.15481	4.8059e-13	1.41139e-11			CXCL5	ENSG00000163735	-1.26233	2.2783e-06	4.6728e-05
SOX13	ENSG00000143842	-1.03376	5.16978e-13	1.51295e-11			CSPG4	ENSG00000173546	-1.03338	2.51668e-06	5.1295e-05
POM121L9P	ENSG00000128262	-1.66612	5.71388e-13	1.66637e-11			RASSF5	ENSG00000266094	-1.23158	2.52923e-06	5.14223e-05
SYNE3	ENSG00000176438	-1.51272	1.55149e-12	4.34339e-11			CKB	ENSG00000166165	-1.11522	3.25532e-06	6.51304e-05
NXPH4	ENSG00000182379	1.21248	1.70043e-12	4.72876e-11			SOCS1	ENSG00000185338	-3.17353	3.35838e-06	6.67831e-05
PID1	ENSG00000153823	1.01756	3.79213e-12	1.02235e-10			CD14	ENSG00000170458	-1.75983	3.37382e-06	6.70084e-05
ACVRL1	ENSG00000139567	-1.113	7.28428e-12	1.91158e-10			ELF3	ENSG00000163435	-2.31835	4.78152e-06	9.20982e-05
KLHL26	ENSG00000167487	1.04903	8.94087e-12	2.32857e-10			ZNF704	ENSG00000164684	1.13318	7.07765e-06	0.000132359
CPA4	ENSG00000128510	-1.41154	9.00029e-12	2.33993e-10			PDE3A	ENSG00000172572	-1.00405	1.61555e-05	0.000285243
AKR1C3	ENSG00000196139	-1.01936	1.76896e-11	4.46741e-10			EPSTI1	ENSG00000133106	-1.18627	1.6721e-05	0.000292905
AC008687.4	ENSG00000268655	2.65604	2.86414e-11	7.14714e-10			PLEKHN1	ENSG00000187583	1.30042	1.75526e-05	0.000305831
PHKA1	ENSG00000067177	1.33388	3.2003e-11	7.91531e-10			DCLK1	ENSG00000133083	-1.99134	2.00703e-05	0.000345642
STMN3	ENSG00000197457	-1.85056	3.56235e-11	8.74628e-10			SOST	ENSG00000167941	5.82582	2.01788e-05	0.000347144
VWA5A	ENSG00000110002	-2.45839	4.89498e-11	1.18304e-09			ENPEP	ENSG00000138792	-1.58268	2.06037e-05	0.000352595
ARHGAP28	ENSG00000088756	-1.75676	1.00102e-10	2.37763e-09			PGM5	ENSG00000154330	1.68511	2.90516e-05	0.000487457
ABCA7	ENSG00000064687	-1.17921	1.029e-10	2.43376e-09			DRD4	ENSG00000069696	1.80564	3.54203e-05	0.000581763
OSR2	ENSG00000164920	-1.43638	4.97107e-10	1.09829e-08			TMEM171	ENSG00000157111	-1.07292	3.65648e-05	0.000598153
CNTN1	ENSG00000018236	2.28968	5.88055e-10	1.28735e-08			FGF14	ENSG00000102466	1.36307	4.29418e-05	0.000689349
ELFN2	ENSG00000166897	-1.6906	6.51089e-10	1.4161e-08			SULT1A1	ENSG00000196502	-1.7702	5.45989e-05	0.000853814
TOX2	ENSG00000124191	-1.28416	6.61694e-10	1.4373e-08			RNF144A	ENSG00000151692	1.23538	6.25695e-05	0.000960065
NCR3LG1	ENSG00000188211	1.0079	1.7863e-09	3.70724e-08			ADAMTS17	ENSG00000140470	2.39169	6.86776e-05	0.00104495
SYNPO2L	ENSG00000166317	-1.58045	1.86591e-09	3.85338e-08			ECM2	ENSG00000106823	-1.04756	6.9581e-05	0.00105771
GAL	ENSG00000069482	1.57938	1.94582e-09	4.00362e-08			AC129507.1	ENSG00000262061	2.21603	7.30781e-05	0.00110675
PECAM1	ENSG00000261371	-2.09791	7.28995e-09	1.386e-07			FGL2	ENSG00000127951	-2.88976	8.27537e-05	0.00123608
TLR3	ENSG00000164342	-1.57846	8.8823e-09	1.67733e-07			TRABD2B	ENSG00000269113	-1.09159	0.000109039	0.00158504
GAS2L3	ENSG00000139354	-1.25572	9.86834e-09	1.85726e-07			IL7R	ENSG00000168685	-1.00169	0.000121942	0.00175713
KCND2	ENSG00000184408	-1.35043	9.94118e-09	1.86678e-07			EMID1	ENSG00000186998	2.52476	0.000132755	0.00189124
CARD10	ENSG00000100065	-1.05089	1.11725e-08	2.08632e-07			TRPC4	ENSG00000133107	-1.14712	0.000148694	0.00210363
NKX3-1	ENSG00000167034	1.11627	1.16311e-08	2.16954e-07			AC005476.2	ENSG00000259146	2.1411	0.000171987	0.00240812
ADH1B	ENSG00000196616	-6.27536	1.23268e-08	2.29421e-07			AC131392.1	ENSG00000198237	3.0199	0.000181065	0.00252871
MYLK2	ENSG00000101306	3.42484	1.2508e-08	2.32535e-07			AC008063.1	ENSG00000230918	-2.26824	0.000184788	0.0025785
BTBD11	ENSG00000151136	1.35472	1.69598e-08	3.12184e-07			OLFML2A	ENSG00000185585	-3.70305	0.000207848	0.00285874
LINC02086	ENSG00000244649	2.41415	1.70953e-08	3.14333e-07			RTL3	ENSG00000179300	-2.8051	0.000249767	0.00336721
TRIM69	ENSG00000185880	-1.08502	2.37676e-08	4.26722e-07			LZTS1	ENSG00000061337	1.16578	0.000269308	0.00359797
SPTLC3	ENSG00000172296	-1.28814	2.43015e-08	4.34911e-07			PITPNM3	ENSG00000091622	-1.50319	0.000277423	0.00369128
CHAC1	ENSG00000128965	1.34808	3.10422e-08	5.491e-07			KCNQ3	ENSG00000184156	-1.73651	0.000298481	0.00393865
KCNA7	ENSG00000104848	2.71593	3.4932e-08	6.10182e-07			KISS1	ENSG00000170498	2.4986	0.000309709	0.00406456
DENND3	ENSG00000105339	-1.12156	5.42597e-08	9.23736e-07			NEFM	ENSG00000104722	-2.80748	0.000320642	0.00418449
ANKRD33B	ENSG00000164236	-2.5207	5.6631e-08	9.59238e-07			LINC01119	ENSG00000239332	-1.25579	0.000339988	0.00440877
ARNT2	ENSG00000172379	-1.20116	6.39519e-08	1.07456e-06			IL16	ENSG00000172349	1.44585	0.000366733	0.00472259
TNFRSF14	ENSG00000157873	-1.37759	9.64717e-08	1.57674e-06			GDF10	ENSG00000266524	2.10744	0.000366792	0.00472259
HSD3B1	ENSG00000203857	2.65266	9.91309e-08	1.61705e-06			ATP2A3	ENSG00000074370	1.07878	0.00037198	0.00478562
MEOX2	ENSG00000106511	-1.86591	1.525e-07	2.44014e-06			S100A3	ENSG00000188015	-3.15567	0.000374262	0.00481118
NEURL1B	ENSG00000214357	-1.40881	1.56335e-07	2.49675e-06			CCL11	ENSG00000172156	-1.97554	0.00039582	0.00506836
PTPRB	ENSG00000127329	-1.51986	3.20446e-07	4.89841e-06			SYTL5	ENSG00000147041	3.19621	0.000451319	0.00569615
PABPC4L	ENSG00000254535	1.04785	3.49758e-07	5.30298e-06			CDK18	ENSG00000117266	-1.0331	0.000497536	0.00622435
B3GALT4	ENSG00000235863	-1.93256	3.70245e-07	5.58331e-06			OSCAR	ENSG00000170909	-1.37183	0.000505405	0.00630828
SIM2	ENSG00000159263	1.3614	4.09222e-07	6.13248e-06			FP565260.6	ENSG00000280433	1.26488	0.000640822	0.00776694
COL17A1	ENSG00000065618	-1.49485	4.43521e-07	6.6228e-06			MMP3	ENSG00000149968	2.22311	0.000963199	0.0112163
PLA2G16	ENSG00000176485	-1.26944	4.59797e-07	6.85363e-06			AC109588.1	ENSG00000250038	3.21499	0.00100106	0.0115746
SERTAD4	ENSG00000082497	-2.07022	5.13464e-07	7.58901e-06			CCDC85A	ENSG00000055813	1.85735	0.00108423	0.0124393
LINC01085	ENSG00000248698	-4.00658	5.67279e-07	8.30804e-06			AL162274.1	ENSG00000273521	-1.0342	0.00116767	0.0132292
CNKSR3	ENSG00000153721	-1.18828	5.81832e-07	8.4989e-06			PLD5	ENSG00000180287	2.87585	0.00124225	0.0139958
TMC7	ENSG00000170537	1.8689	6.6769e-07	9.65216e-06			SHC3	ENSG00000148082	-1.14597	0.00131321	0.0146245
CLDN4	ENSG00000189143	1.84099	6.72328e-07	9.71083e-06			SECTM1	ENSG00000141574	-2.66964	0.00136196	0.0151056
TRAF1	ENSG00000056558	-1.46083	7.29683e-07	1.04719e-05			PLCE1-AS1	ENSG00000268894	2.66	0.00136664	0.0151472
NOTUM	ENSG00000185269	2.92236	8.02973e-07	1.14236e-05			IL21R	ENSG00000103522	2.03888	0.00154887	0.0168916
VPS9D1-AS1	ENSG00000261373	1.00375	1.01832e-06	1.42633e-05			AC125807.2	ENSG00000250899	-1.06111	0.00155537	0.0169512
RTL5	ENSG00000242732	-1.13007	1.03024e-06	1.43968e-05			DPT	ENSG00000143196	2.00367	0.00156591	0.0170207
FMN1	ENSG00000248905	-1.35113	1.10484e-06	1.53624e-05			LAMA3	ENSG00000053747	-1.01533	0.00175576	0.0187964
CH25H	ENSG00000138135	1.32942	1.1789e-06	1.6338e-05			LRMDA	ENSG00000148655	-1.57858	0.0017758	0.0189736
SSBP2	ENSG00000145687	-1.45466	1.29592e-06	1.78564e-05			AL359752.1	ENSG00000261662	1.35309	0.00183912	0.0195142
THSD1	ENSG00000136114	-1.31504	2.10254e-06	2.82966e-05			DLGAP1	ENSG00000170579	-2.76286	0.00184132	0.0195204
RFFL	ENSG00000092871	-1.03399	2.34569e-06	3.13926e-05			SGIP1	ENSG00000118473	1.36791	0.00187449	0.0197693
DDX60	ENSG00000137628	-1.0962	2.42177e-06	3.23591e-05			ZG16B	ENSG00000162078	-4.17349	0.00190763	0.0200799
ARHGEF39	ENSG00000137135	-1.32058	2.46156e-06	3.28588e-05			AJAP1	ENSG00000196581	-2.33771	0.00196322	0.0205854
PPP1R14C	ENSG00000198729	1.3523	2.52003e-06	3.3565e-05			TRMT9B	ENSG00000250305	1.5963	0.00197052	0.0206487
PARD3B	ENSG00000116117	-1.12437	2.52313e-06	3.35796e-05			RARRES3	ENSG00000133321	-1.92186	0.00197502	0.0206826
ROS1	ENSG00000047936	1.21386	2.90697e-06	3.81731e-05			AC090673.1	ENSG00000197301	-1.91512	0.00209928	0.0218299
AKR1B10	ENSG00000198074	-2.74605	3.70526e-06	4.80538e-05			AC080038.3	ENSG00000279713	1.09957	0.00218584	0.0226434
MYOM3	ENSG00000142661	1.74024	4.04914e-06	5.20706e-05			MOB3B	ENSG00000120162	1.1944	0.00225066	0.0232411
AADACP1	ENSG00000240602	-3.16492	4.0725e-06	5.22907e-05			MYLIP	ENSG00000007944	-1.03124	0.00256025	0.0258976
PLCL1	ENSG00000115896	-1.54544	4.56022e-06	5.802e-05			CXADRP3	ENSG00000265766	-2.24696	0.00258352	0.0261006
KCNS2	ENSG00000156486	-1.39973	4.64964e-06	5.9068e-05			AL139241.1	ENSG00000230928	-1.99783	0.0026467	0.0266266
PRR9	ENSG00000203783	2.63573	4.82181e-06	6.11164e-05			KCNH1	ENSG00000143473	2.88153	0.0027225	0.027235
LRRK2	ENSG00000188906	-1.78514	5.07645e-06	6.40053e-05			COL14A1	ENSG00000187955	-1.27874	0.00276466	0.0276032
DIO2	ENSG00000211448	1.19065	5.26648e-06	6.62518e-05			C8B	ENSG00000021852	4.12073	0.00276766	0.0276032
NDRG2	ENSG00000165795	-1.34862	6.13428e-06	7.60842e-05			AC034223.2	ENSG00000251281	2.2805	0.00335627	0.0323845
AC245297.1	ENSG00000215861	-1.14165	9.0356e-06	0.000109006			AC068987.5	ENSG00000284730	2.72847	0.00337237	0.0324212
GZMK	ENSG00000113088	3.69001	1.03644e-05	0.00012379			TECTB	ENSG00000119913	2.0204	0.00373864	0.035288
EREG	ENSG00000124882	-3.12206	1.16187e-05	0.000137111			SLC1A7	ENSG00000162383	-2.17245	0.00377813	0.035613
ZNF395	ENSG00000186918	-1.18131	1.20137e-05	0.000141176			IL18R1	ENSG00000115604	-1.3243	0.00387333	0.0363676
PRCD	ENSG00000214140	-2.8072	1.39931e-05	0.000161382			LRRC3	ENSG00000160233	1.07478	0.00392134	0.0367297
FBXL21	ENSG00000164616	1.6805	1.62742e-05	0.000185521			AL049838.1	ENSG00000259969	2.28253	0.00403863	0.0376554
KIT	ENSG00000157404	-3.36598	1.76227e-05	0.000199134			LIPC	ENSG00000166035	-1.98962	0.0042885	0.0395783
GBP4	ENSG00000162654	-1.44234	1.86152e-05	0.000209924			LINC01239	ENSG00000234840	2.14763	0.00433339	0.0399475
STK32B	ENSG00000152953	-1.21089	2.20999e-05	0.000246078			AC009299.2	ENSG00000232320	1.31954	0.00438168	0.0403243
LINC01018	ENSG00000250056	-2.37307	2.2836e-05	0.000253098			MIAT	ENSG00000225783	1.15265	0.00446555	0.0408429
AL109918.1	ENSG00000216775	-1.26966	2.47097e-05	0.000271709			TUBB3	ENSG00000258947	2.00571	0.00455792	0.0416178
TMEM52B	ENSG00000165685	1.32914	2.97707e-05	0.000322681			SLC7A14	ENSG00000013293	-1.54835	0.00472153	0.0429197
CLDN1	ENSG00000163347	-1.06412	3.30891e-05	0.000354098			RAB20	ENSG00000139832	-1.04898	0.0047389	0.0430296
FGFBP1	ENSG00000137440	3.21746	5.44423e-05	0.000560087			DNAH12	ENSG00000174844	3.50785	0.00478027	0.0433089
STARD8	ENSG00000130052	-1.06297	5.57987e-05	0.000572988			AC097478.1	ENSG00000251095	3.46361	0.00479227	0.0433936
TMEM88	ENSG00000167874	1.82212	5.58806e-05	0.000573477			ITIH5	ENSG00000123243	-1.79395	0.00482281	0.0435976
SNAPC5	ENSG00000174446	-1.08249	6.14155e-05	0.000625685			DLEU7	ENSG00000186047	3.25479	0.00485964	0.0438334
ICA1L	ENSG00000163596	-1.20863	6.19727e-05	0.000629712			SOCS2-AS1	ENSG00000246985	-2.3001	0.00506962	0.0455012
AC138207.8	ENSG00000266865	-1.57328	7.17451e-05	0.000716127			CU634019.1	ENSG00000277067	-3.02531	0.00522853	0.0466964
IFIT2	ENSG00000119922	-2.13502	7.82052e-05	0.000772334			RIMS3	ENSG00000117016	-3.05325	0.00529028	0.0471447
ADM2	ENSG00000128165	1.08489	9.34188e-05	0.000907087			FAM84B	ENSG00000168672	-1.00206	0.00544279	0.0483348
AL360004.1	ENSG00000196979	4.29233	0.000103201	0.000994012			NYAP1	ENSG00000166924	-1.96807	0.00552156	0.0489386
WNT7B	ENSG00000188064	2.46981	0.000110048	0.00105451			TDO2	ENSG00000151790	-3.31077	0.00554565	0.0491255
NCAM2	ENSG00000154654	-1.17211	0.00011981	0.00113959			AC024909.2	ENSG00000274021	-1.53179	0.00559979	0.0494709
MYO5B	ENSG00000167306	-1.51365	0.000121651	0.00115383
PDE1A	ENSG00000115252	-1.65903	0.000133459	0.00125447
LONRF2P1	ENSG00000266605	-1.4349	0.000136423	0.00127946
IFIH1	ENSG00000115267	-1.64381	0.000144134	0.00134128
ANKRD24	ENSG00000089847	-2.32833	0.000170576	0.00155541
E2F2	ENSG00000007968	-1.35392	0.000183405	0.00166244
ANK1	ENSG00000029534	-2.8923	0.000207953	0.0018638
AC091563.1	ENSG00000254343	-1.79045	0.000208649	0.00186903
OAS2	ENSG00000111335	-1.08374	0.000211547	0.00189096
TEX36	ENSG00000175018	-5.64534	0.000240139	0.00210942
GDF5	ENSG00000125965	-3.10526	0.000241497	0.00212024
CREG2	ENSG00000175874	-4.01196	0.000243569	0.00213508
CGB8	ENSG00000213030	2.70577	0.000264994	0.00230362
DSC2	ENSG00000134755	1.32671	0.000274765	0.00237747
COL4A6	ENSG00000197565	-1.02395	0.000281476	0.00243177
PTGER1	ENSG00000160951	-1.36699	0.000288009	0.00248054
KIAA1024	ENSG00000169330	1.17728	0.000295464	0.00253824
SERTM1	ENSG00000180440	5.26973	0.000316884	0.00269332
ANKRD35	ENSG00000198483	-2.00485	0.000321947	0.00272939
ABI3	ENSG00000108798	-3.18388	0.000361211	0.00301951
RASA4	ENSG00000105808	-1.75018	0.000401906	0.00331438
SNCG	ENSG00000173267	-1.387	0.000402216	0.00331438
CFAP70	ENSG00000156042	-1.98811	0.000406449	0.00334761
CACNG6	ENSG00000130433	-1.4224	0.000435463	0.00355688
IVL	ENSG00000163207	2.52935	0.000454338	0.00368949
CCDC102B	ENSG00000150636	-2.51987	0.000472563	0.00382822
SNN	ENSG00000184602	-1.07252	0.000507145	0.00407205
LINC01444	ENSG00000264301	-2.07457	0.000514307	0.0041206
AK9	ENSG00000155085	-1.32037	0.000537086	0.00427654
NKAIN4	ENSG00000101198	2.35556	0.000563449	0.00446526
PIWIL4	ENSG00000134627	1.57247	0.000592655	0.00466146
SLC7A8	ENSG00000092068	-1.04059	0.000649673	0.00506009
APOBEC3B	ENSG00000179750	-1.1552	0.00065406	0.00508717
SCARA5	ENSG00000168079	-1.47994	0.000679579	0.00526125
CLEC2B	ENSG00000110852	-1.07709	0.000725549	0.0055734
TBILA	ENSG00000261488	2.17355	0.000730971	0.00561248
LINC00517	ENSG00000259091	-1.45846	0.000756581	0.00577737
MGC12916	ENSG00000266709	1.03414	0.000757757	0.00578156
C11orf87	ENSG00000185742	-1.11844	0.000837407	0.00629143
AL031651.2	ENSG00000277829	1.38979	0.000886448	0.00661837
PITX2	ENSG00000164093	1.69289	0.000919255	0.00682684
MAGI2	ENSG00000187391	-1.1776	0.000960265	0.00709682
ABCG2	ENSG00000118777	-1.51832	0.000990131	0.00728863
BMPR1B	ENSG00000138696	1.11847	0.00109898	0.00797782
CA11	ENSG00000063180	-1.83405	0.00111912	0.00809951
AC092153.1	ENSG00000285155	2.56521	0.00115441	0.00830472
NRROS	ENSG00000174004	-2.26163	0.00120606	0.00860244
DNAJC12	ENSG00000108176	1.10896	0.00126784	0.0089858
AC068473.3	ENSG00000267287	2.37765	0.00130034	0.00917351
LINC01770	ENSG00000225285	2.93622	0.00148756	0.0103377
LINC01443	ENSG00000266554	-3.44673	0.00152259	0.0105375
AC015712.7	ENSG00000278456	-3.3853	0.00153233	0.010583
LECT2	ENSG00000145826	3.468	0.00156171	0.0107417
ZNF582	ENSG00000018869	1.23491	0.00158739	0.0108826
GALNT16	ENSG00000100626	1.5249	0.00164572	0.0112229
PPFIBP2	ENSG00000166387	-1.24957	0.00164958	0.0112446
VNN1	ENSG00000112299	-1.53443	0.0016732	0.0113779
ROBO4	ENSG00000154133	-1.48481	0.00167711	0.0113891
AL109615.3	ENSG00000237686	1.16422	0.00169543	0.0115011
SLC45A1	ENSG00000162426	-1.4228	0.00173142	0.011731
RASD2	ENSG00000100302	1.11261	0.00173972	0.0117777
ANKRD20A5P	ENSG00000186481	-1.18148	0.0017971	0.0121221
CASP1	ENSG00000137752	-1.92891	0.0018679	0.0125391
CCR10	ENSG00000184451	-1.63898	0.0018949	0.0127052
AL033397.2	ENSG00000249379	2.6031	0.00198608	0.0132529
E2F8	ENSG00000129173	-1.04525	0.00200428	0.0133531
GJB2	ENSG00000165474	-2.81008	0.002022	0.0134391
AC097451.1	ENSG00000250657	1.40261	0.00203984	0.013547
SLC2A9	ENSG00000109667	-1.51133	0.00205678	0.0136325
AC010616.1	ENSG00000268041	2.83665	0.00208941	0.0138215
LINC00346	ENSG00000255874	-1.05261	0.00213103	0.014055
AC134312.5	ENSG00000261327	1.00183	0.00215616	0.0141958
RASL11A	ENSG00000122035	-2.01628	0.00219745	0.0143942
SEMA6D	ENSG00000137872	-1.79915	0.00220962	0.0144544
LINC01943	ENSG00000280721	1.57827	0.00233566	0.0151574
LINC00886	ENSG00000240875	-1.4884	0.00250833	0.0160788
CCL20	ENSG00000115009	1.58187	0.00259265	0.0165246
CGB5	ENSG00000189052	2.19407	0.00261481	0.0166405
RASSF4	ENSG00000107551	-1.06049	0.00266414	0.0169027
HIST1H3H	ENSG00000278828	-1.28891	0.00278813	0.0175714
LINC00607	ENSG00000235770	1.23682	0.00278833	0.0175714
ABCC2	ENSG00000023839	-1.02541	0.0028973	0.0181557
NECTIN4	ENSG00000143217	1.60681	0.00292528	0.0182901
LINC01940	ENSG00000227744	-1.45742	0.00295921	0.0184639
LINC00452	ENSG00000229373	2.1937	0.00296601	0.0184965
SGCG	ENSG00000102683	1.26011	0.00300635	0.0187133
C5AR1	ENSG00000197405	1.13649	0.00317201	0.0195557
PRR36	ENSG00000183248	2.455	0.00321063	0.019728
RASA4DP	ENSG00000233297	-1.43479	0.00322882	0.0198045
CMKLR1	ENSG00000174600	-2.41511	0.00323202	0.0198164
CYTH4	ENSG00000100055	-2.75763	0.00329582	0.0201707
MIR137HG	ENSG00000225206	-1.12235	0.00338757	0.0206718
SH3TC2	ENSG00000169247	-1.74205	0.00341265	0.0208021
LINC02009	ENSG00000283646	-3.17386	0.00349147	0.0212132
INMT	ENSG00000241644	-2.852	0.00349379	0.0212196
SMOC1	ENSG00000198732	2.57869	0.00354233	0.0214523
CBWD4P	ENSG00000204778	-2.91563	0.00357181	0.0216074
OAS1	ENSG00000089127	-1.54722	0.00359609	0.0217163
AL359922.2	ENSG00000265194	1.27043	0.00367268	0.0221298
GRB7	ENSG00000141738	-1.11788	0.00376759	0.0225758
C1orf56	ENSG00000143443	-1.07405	0.00386096	0.0230489
LRRN2	ENSG00000170382	1.11251	0.00392969	0.0234009
NMRAL2P	ENSG00000171658	-1.7777	0.0040858	0.0242016
AC022034.1	ENSG00000237807	-1.82911	0.00414403	0.0244946
CES1	ENSG00000198848	1.19713	0.0041471	0.0245041
SLC26A4	ENSG00000091137	-1.48238	0.00429439	0.0252765
TMEM238	ENSG00000233493	1.75278	0.00433219	0.0254632
AK5	ENSG00000154027	-1.05673	0.00436505	0.0256025
ADH1C	ENSG00000248144	-2.58277	0.00448005	0.0261217
MMRN2	ENSG00000173269	-1.33275	0.00452662	0.0263657
RTN4RL1	ENSG00000185924	-1.70148	0.00465793	0.0269899
AC010173.1	ENSG00000258101	-1.33375	0.00472082	0.0273032
MYO1F	ENSG00000142347	-1.5455	0.00476793	0.0275321
LINC02202	ENSG00000245812	-2.34343	0.00480341	0.0276989
MARK1	ENSG00000116141	1.09642	0.00490426	0.0281036
RCAN2	ENSG00000172348	-1.02056	0.00490722	0.0281042
KLF15	ENSG00000163884	3.1898	0.0056377	0.0317884
ACKR4	ENSG00000129048	-1.31063	0.00574837	0.0322497
PLA2G5	ENSG00000127472	-1.82098	0.00585302	0.0327165
FUT8-AS1	ENSG00000276116	1.00273	0.00590693	0.0329826
GMPR	ENSG00000137198	-1.2003	0.00590851	0.0329826
AC114271.1	ENSG00000274425	2.96069	0.00604144	0.0335693
ANGPT2	ENSG00000091879	-1.72389	0.0061262	0.0339604
EFNB3	ENSG00000108947	-1.36964	0.00627169	0.0346067
CHN2	ENSG00000106069	-2.12713	0.00637561	0.0350878
ZC3H11A	ENSG00000058673	3.35257	0.00648074	0.0355381
PTPRQ	ENSG00000139304	-1.6235	0.0065916	0.036087
HIST2H2BA	ENSG00000223345	1.21824	0.00662707	0.0362575
EDA	ENSG00000158813	-1.12344	0.00664496	0.0363317
PDZK1	ENSG00000174827	1.50822	0.00675007	0.0367621
AC027702.1	ENSG00000260588	-2.84713	0.00678125	0.0368552
LYPD1	ENSG00000150551	-1.26085	0.00678247	0.0368552
HS1BP3-IT1	ENSG00000231948	2.36659	0.00687109	0.0372764
SLC6A15	ENSG00000072041	2.43079	0.0068978	0.0373404
AC005261.5	ENSG00000279541	2.32152	0.00695524	0.0376112
AC019117.1	ENSG00000236039	-3.26521	0.00696926	0.0376686
AOC2	ENSG00000131480	1.81498	0.00697086	0.0376686
GK-AS1	ENSG00000243055	2.47852	0.00716837	0.0385359
SULT1B1	ENSG00000173597	2.02957	0.00722583	0.0387873
GPR183	ENSG00000169508	3.22718	0.00763953	0.040669
LHB	ENSG00000104826	1.56081	0.00778408	0.0412682
FP565260.3	ENSG00000277117	-3.23264	0.0082386	0.0433489
AC078923.1	ENSG00000258077	-2.54253	0.00832812	0.0437513
OSTN-AS1	ENSG00000233308	-1.71526	0.00834641	0.0438133
AK3P5	ENSG00000228816	1.75682	0.00835141	0.0438188
FLRT3	ENSG00000125848	-1.14596	0.00859417	0.0449238
CST4	ENSG00000101441	-2.14685	0.00868079	0.0452216
ANKLE1	ENSG00000160117	1.10113	0.0087944	0.0456998
CU633906.1	ENSG00000275496	1.1342	0.00881078	0.0457582
ABCA10	ENSG00000154263	-1.8769	0.00881109	0.0457582
AC134312.1	ENSG00000205037	-3.19551	0.00891476	0.0461514
PAXIP1-AS1	ENSG00000273344	-1.12555	0.00891984	0.0461514
AL357673.2	ENSG00000280425	3.57647	0.00898801	0.0464512
IGFL3	ENSG00000188624	1.65237	0.00901151	0.0465539
ANKRD29	ENSG00000154065	-1.53457	0.00951296	0.0487987
CCDC89	ENSG00000179071	-1.02813	0.00967761	0.0495207
SAXO1	ENSG00000155875	-2.311	0.00971438	0.0496663
