# Supplementary material for: TGF-β1-dependent expression of FOXS1 attenuates adipogenic potential and enhances a myofibroblast cellular phenotype
Source: J Biol Chem. 2025 Aug 5;301(9):110563. doi: 10.1016/j.jbc.2025.110563 (PMC12423405; doi:10.1016/j.jbc.2025.110563)
Supplement: Supporting Table S2 [file mmc4.xlsx]

## Sheet: 12h Control vs.12 h TGFb (KEGG)
12h Control vs. 12 h TGFb (KEGG GSEA)
NAME	Enrichment	Core Gene Enrichments	ES	NES	NOM p-val	FDR q-val	FWER p-val	RANK AT MAX	LEADING EDGE
OTHER TYPES OF O-GLYCAN BIOSYNTHESIS(HSA00514)	Upregulated	ST6GAL2, GXYLT2, B4GALT1	0.557385	1.81389	0	0.299455	0.151	630	tags=14%, list=2%, signal=14%
RENAL CELL CARCINOMA(HSA05211)	Upregulated	PIK3CD, TGFB2, VEGFA, TGFA, TGFB1, CDC42, SLC2A1	0.276398	1.81042	0	0.170728	0.193	1923	tags=11%, list=7%, signal=12%
LONGEVITY REGULATING PATHWAY - MULTIPLE SPECIES(HSA04213)	Upregulated	PIK3CD, IRS2, IRS1, FOXO1, IGF1, PRKAB2, IGF1R, ADCY7	0.377833	1.7663	0	0.209865	0.238	2101	tags=16%, list=8%, signal=17%
GASTRIC CANCER(HSA05226)	Upregulated	WNT9A, CDKN2B, WNT11, WNT5B, PIK3CD, TGFB2, WNT7B, GADD45B, APC, WNT4, FGF2, FGF16, FGF18, APC2, WNT2, FGF1, CTNNB1, TGFB1, SHH, WNT5A, MYC, DVL1, FRAT2, WNT10B, LEF1,	0.394662	1.75091	0	0.186513	0.238	2028	tags=20%, list=8%, signal=22%
PROTEOGLYCANS IN CANCER(HSA05205)	Upregulated	WNT9A, WNT11, SDC1, WNT5B, PIK3CD, TGFB2, VEGFA, WNT7B, ACTG1, PLAU, ACTB, WNT4, FGF2, THBS1, MMP2, WNT2, MRAS, FRS2, PTK2, IGF1, CTNNB1, TGFB1, SHH, PLAUR, HCLS1, VAV2, MSN, IHH, WNT5A, CDC42, MYC, IGF1R, WNT10B	0.340615	1.75029	0	0.15761	0.238	1882	tags=18%, list=7%, signal=19%
TGF-BETA SIGNALING PATHWAY(HSA04350)	Upregulated	CDKN2B, INHBA, BMP2, BMP6, TGFB2, BMPR1B, PITX2, FST, LTBP1, THBS1, TGIF2, TGFB1, BMP8A, INHBE, MYC, GDF7	0.433731	1.74119	0	0.14592	0.285	1649	tags=20%, list=6%, signal=22%
CUSHING SYNDROME(HSA04934)	Upregulated	WNT9A, CDKN2B, WNT11, HSD3B1, RASD1, WNT5B, WNT7B, APC, WNT4, APC2, AGTR1, WNT2, CACNA1C, CTNNB1, CDKN2A, PLCB4, CDK6, CREB3L2, WNT5A, CACNA1H, DVL1, WNT10B, LEF1, ADCY7, ATF4	0.386738	1.74087	0	0.131075	0.285	2103	tags=19%, list=8%, signal=20%
WNT SIGNALING PATHWAY(HSA04310)	Upregulated	WNT9A, NKD1, NOTUM, WNT11, WNT5B, PRICKLE1, WNT7B, APC, WNT4, PRICKLE2, APC2, SFRP2, WNT2, CTNNB1, PLCB4, WNT5A, NFATC1, MYC, DVL1, FRAT2, WNT10B, LEF1, PPP3CA	0.360268	1.74049	0	0.11994	0.285	2213	tags=18%, list=8%, signal=19%
REGULATION OF ACTIN CYTOSKELETON(HSA04810)	Upregulated	ITGB6, MYLK2, PIK3CD, ACTG1, BDKRB1, ACTB, APC, MYL10, MYL7, LIMK2, FGF2, PDGFC, FGF16, LIMK1, ITGA8, FGF18, LPAR2, PDGFRB, APC2, BDKRB2, F2, MRAS, MYH9, ACTN1, PTK2, FGF1, MYL5, LPAR5, VAV2, MSN, CXCR4, CDC42, MYLK4, FGFR4	0.384799	1.72693	0	0.115417	0.285	1750	tags=18%, list=7%, signal=19%
HIPPO SIGNALING PATHWAY(HSA04390)	Upregulated	WNT9A, NKD1, WNT11, BMP2, BMP6, WNT5B, TGFB2, BMPR1B, WNT7B, ACTG1, SERPINE1, ACTB, APC, WNT4, APC2, WNT2, CTGF, FGF1, CTNNB1, TGFB1, BMP8A, WNT5A, MYC, GDF7, DVL1, NF2, WNT10B, LEF1, AMH, GLI2, YWHAG, MOB1B	0.418461	1.72037	0	0.115521	0.285	2505	tags=23%, list=9%, signal=25%
SIGNALING PATHWAYS REGULATING PLURIPOTENCY OF STEM CELLS(HSA04550)	Upregulated	WNT9A, WNT11, INHBA, LIF, WNT5B, PIK3CD, BMPR1B, WNT7B, APC, WNT4, DLX5, FGF2, TBX3, APC2, WNT2, SKIL, JARID2, IGF1, CTNNB1, INHBE, PCGF3, WNT5A, MYC, DVL1, FGFR4, IGF1R, WNT10B	0.447687	1.71513	0	0.112222	0.285	1882	tags=23%, list=7%, signal=25%
MICRORNAS IN CANCER(HSA05206)	Upregulated	TNC, IRS2, TGFB2, PTGS2, VEGFA, HMOX1, TPM1, MIR106B, DDIT4, PLAU, APC, NOTCH2, IRS1, MIR145, SOX4, THBS1, SLC45A3, PDGFRB, APC2, IGF2BP1, ZEB1, MIR222, CDKN2A, BMF, MIR27B, MIR199A1, CDK6, MIR31, MMP16, MYC, SLC7A1	0.375192	1.69485	0	0.112922	0.341	1672	tags=19%, list=6%, signal=20%
HUMAN PAPILLOMAVIRUS INFECTION(HSA05165)	Upregulated	ITGB6, WNT9A, COMP, WNT11, TNC, WNT5B, PIK3CD, ATP6V0A4, PTGS2, LAMC2, VEGFA, WNT7B, APC, NOTCH2, WNT4, HES2, THBS1, FOXO1, ITGA8, PDGFRB, APC2, WNT2, ATP6V0A2, HES7, PTK2, COL4A4, CTNNB1, TRAF3, CDK6, RBPJ, CREB3L2, COL4A1, HDAC8, WNT5A, ATP6V1G1, CDC42, DVL	0.322262	1.68952	0	0.110235	0.341	1656	tags=13%, list=6%, signal=13%
LONGEVITY REGULATING PATHWAY(HSA04211)	Upregulated	PIK3CD, IRS2, IRS1, FOXO1, ULK1, IGF1, PRKAB2, KL, CREB3L2, PPARGC1A, IGF1R, EIF4E, ADCY7, ATF4	0.364967	1.67737	0	0.109844	0.397	2103	tags=18%, list=8%, signal=19%
SPLICEOSOME(HSA03040)	Upregulated	SRSF8, SRSF1, ISY1, BUD31, RP9, SRSF2, EFTUD2, ALYREF, HNRNPK, RBMX, PHF5A, SNU13, PRPF4, SNRPA1, U2AF2, SNRPB2, TCERG1, NCBP1, SRSF9, SMNDC1, SNRPB, SNRPD1, CRNKL1, HNRNPA3, SRSF7, HNRNPM, PRPF3, DDX46, TXNL4A, CHERP, SF3A3, NCBP2, RBM25, U2SURP, ZMAT2, SART1	0.320018	1.66959	0	0.110157	0.397	9615	tags=59%, list=36%, signal=91%
MTOR SIGNALING PATHWAY(HSA04150)	Upregulated	WNT9A, WNT11, WNT5B, PIK3CD, SLC7A5, WNT7B, DDIT4, IRS1, WNT4, SLC3A2, ULK1, WNT2, IGF1, RNF152, GRB10, WNT5A, ATP6V1G1, DVL1, IGF1R, MIOS, EIF4E, WNT10B	0.378367	1.66327	0	0.111714	0.487	1882	tags=16%, list=7%, signal=17%
BASAL CELL CARCINOMA(HSA05217)	Upregulated	WNT9A, WNT11, BMP2, WNT5B, WNT7B, GADD45B, APC, WNT4, APC2, WNT2, GLI1, CTNNB1, SHH, WNT5A, DVL1, WNT10B, LEF1, GLI2	0.506052	1.65566	0	0.107614	0.487	2357	tags=32%, list=9%, signal=35%
PATHWAYS IN CANCER(HSA05200)	Upregulated	WNT9A, CDKN2B, WNT11, BMP2, WNT5B, PIK3CD, TGFB2, RASGRP3, PTGS2, LAMC2, VEGFA, HMOX1, NKX3-1, PGF, WNT7B, EDNRA, GADD45B, BDKRB1, APC, RALB, NOTCH2, WNT4, FGF2, RUNX1, FGF16, FOXO1, RALA, FGF18, LPAR2, PDGFRB, PTGER2, APC2, BDKRB2, AGTR1, MMP2, WNT2, PTK2, RASGRP1	0.273006	1.64477	0	0.106785	0.536	2374	tags=17%, list=9%, signal=18%
PHAGOSOME(HSA04145)	Upregulated	COMP, OLR1, ATP6V0A4, FCGR1A, ACTG1, ACTB, THBS1, ATP6V0A2, TUBB2B, ATP6V1G1, NCF2, STX12, CORO1A, ATP6V0B, ATP6V1D, TUBA1A, SEC61A1, RAB5A, ITGAV, TUBA4A, SEC61B, PIK3C3, PIKFYVE, ITGA2, ITGB1	0.34107	1.64028	0	0.103375	0.536	3872	tags=23%, list=15%, signal=27%
BASAL TRANSCRIPTION FACTORS(HSA03022)	Upregulated	TAF4B, GTF2E1, TAF13, GTF2H2C, GTF2B, GTF2IRD1, GTF2F2, CCNH, GTF2F1 MNAT1, TBPL1, GTF2H1, ERCC3, GTF2A1, TAF2, TAF7, GTF2I, GTF2E2	0.476212	1.61939	0	0.113337	0.536	7298	tags=49%, list=27%, signal=67%
HERPES SIMPLEX INFECTION(HSA05168)	Downregulated	IFIT1, TLR3, IFIH1, TLR2, TRAF1, OAS1, OAS2, NFKBIA, MAPK10, IL6, IKBKB, PER3, CCL2, IL1B, OAS3, JAK2, SOCS3, NECTIN1, CFP, C5, IRF9, TNFSF14, CDK1, IL12B, TP53, RNASEL, HCFC2, FOS, DDX58, IKBKE	-0.413199	-1.99997	0	0.042	0	3854	tags=22%, list=15%, signal=26%
HEPATITIS B(HSA05161)	Downregulated	SMAD3, PTK2B, TLR3, IFIH1, E2F2, TLR2, MAP3K1, NFKBIA, MAPK10, IL6, IKBKB, CREB3L3, MMP9, CREB5, DDB2, STAT5A, CCNA2, TLR4, NFATC2, CDKN1A, BIRC5, BAD, TP53, PIK3R1, FOS, BAX, DDX58, IKBKE, PCNA, STAT1, CASP10	-0.403448	-1.91031	0	0.042	0.042	4115	tags=25%, list=15%, signal=29%
MITOPHAGY - ANIMAL(HSA04137)	Downregulated	CITED2, RAB7B, BCL2L1, MAPK10, PRKN	-0.304432	-1.89086	0	0.042	0.042	853	tags=8%, list=3%, signal=8%
GLYCOLYSIS GLUCONEOGENESIS(HSA00010)	Downregulated	ALDH7A1, ALDOB, GCK, ADH5, MINPP1, ADH1A, AC093512.2, GALM, ALDH3A2, ACSS2, ENO3, ALDH3B1, ADH1C, HKDC1, ALDH1A3, ADH1B	-0.569217	-1.8708	0	0.0552806	0.088	3773	tags=30%, list=14%, signal=34%
CYTOSOLIC DNA-SENSING PATHWAY(HSA04623)	Downregulated	NFKBIA, PYCARD, IL6, IKBKB, TMEM173, IL1B, CASP1, POLR3GL, DDX58, POLR2L, IKBKE	-0.387976	-1.85288	0	0.0526245	0.088	937	tags=16%, list=4%, signal=17%
PENTOSE AND GLUCURONATE INTERCONVERSIONS(HSA00040)	Downregulated	AKR1B10, AKR1B1, CRYL1	-0.481775	-1.84843	0	0.0508537	0.088	2483	tags=18%, list=9%, signal=19%
SALMONELLA INFECTION(HSA05132)	Downregulated	CXCL2, RAB7B, CXCL1, CXCL3, MAPK10, PYCARD, IL6, RILP, IL1B, CASP1, TLR4, DYNC2H1, PFN2, MYH10, MAPK11, FOS, CD14	-0.433031	-1.83566	0	0.0495889	0.088	3610	tags=22%, list=14%, signal=25%
ABC TRANSPORTERS(HSA02010)	Downregulated	ABCG2, ABCA9, ABCA6, ABCA7, ABCA8, ABCC2, ABCG4, ABCA10, ABCC3, ABCA5, ABCC4, ABCB6, ABCB9	-0.637749	-1.82903	0	0.0486403	0.088	2222	tags=26%, list=8%, signal=29%
NF-KAPPA B SIGNALING PATHWAY(HSA04064)	Downregulated	VCAM1, CXCL2, IL1R1, TNFSF13B, BIRC3, CARD10, TRAF1, BCL2L1, TNFAIP3, NFKBIA, IKBKB, IL1B, TRIM25, CARD14, LYN, LY96, TLR4, TNFSF14, PIDD1	-0.478594	-1.82094	0	0.0479025	0.088	2723	tags=24%, list=10%, signal=27%
LEGIONELLOSIS(HSA05134)	Downregulated	CXCL2, CXCL1, TLR2, CXCL3, NFKBIA, PYCARD, IL6, IL1B, CASP1, HSPA6, TLR4, HSPA2, IL12B, CD14	-0.547024	-1.79474	0	0.0473123	0.088	983	tags=20%, list=4%, signal=21%
NOD-LIKE RECEPTOR SIGNALING PATHWAY(HSA04621)	Downregulated	CXCL2, CXCL1, GBP4, BIRC3, CXCL3, OAS1, GBP2, P2RX7, BCL2L1, OAS2, TNFAIP3, NFKBIA, GBP3, MAPK10, PYCARD, IL6, IKBKB, CCL2, TMEM173, IL1B, OAS3, CASP1, TXNIP, NOD1, CARD16, ITPR3, IRF9, PLCB2, NLRX1, CARD6, TLR4, PLCB1, PSTPIP1, RNASEL, MAPK11, ITPR1, IKBKE, STAT1, IFI16, CASP4	-0.491884	-1.78329	0	0.0519523	0.139	4212	tags=29%, list=16%, signal=34%
METABOLISM OF XENOBIOTICS BY CYTOCHROME P450(HSA00980)	Downregulated	ADH1B, ALDH1A3, AKR1C1, CYP1B1, ADH1C, ALDH3B1, CYP2S1) GSTM5, GSTM4, CYP3A5, GSTA4, ADH1A, GSTM2, HSD11B1,	-0.673151	-1.77434	0	0.0651621	0.195	2333	tags=33%, list=9%, signal=36%
ADHERENS JUNCTION(HSA04520)	Downregulated	SMAD3, PTPRB, TCF7L1, RAC2, SSX2IP, NECTIN1, MET, TGFBR2, FYN	-0.322651	-1.76386	0	0.0633804	0.195	1858	tags=13%, list=7%, signal=14%
APOPTOSIS - MULTIPLE SPECIES(HSA04215)	Downregulated	BIRC3, BCL2L1, MAPK10, PMAIP1, BIRC5, BAX, CASP7, CASP3, DIABLO, CASP8	-0.488956	-1.74417	0	0.0618532	0.195	6608	tags=32%, list=25%, signal=43%
RETINOL METABOLISM(HSA00830)	Downregulated	ADH1B, CYP26B1, ADH1C, AOX1, CYP2S1, RDH5, DHRS3, CYP3A5, ALDH1A2, ADH1A, DHRS4, PNPLA4, ADH5	-0.669813	-1.73998	0	0.0640712	0.195	3287	tags=36%, list=12%, signal=41%
RIG-I-LIKE RECEPTOR SIGNALING PATHWAY(HSA04622)	Downregulated	IFIH1, DHX58, MAP3K1, NFKBIA, MAPK10, IKBKB, TMEM173, TRIM25, NLRX1, IL12B, MAPK11, DDX58, IKBKE, CASP10, TBKBP1, CYLD	-0.487627	-1.7396	0	0.0626917	0.195	4546	tags=30%, list=17%, signal=36%
TH17 CELL DIFFERENTIATION(HSA04659)	Downregulated	SMAD3, IL1R1, AHR, NFKBIA, MAPK10, IL6, IKBKB, IL1B, JAK2, RORA, STAT5A, TGFBR2, IL17D, IL27RA, NFATC2, IL2RB, IL1RAP, MAPK11, FOS	-0.485344	-1.7302	0	0.06458	0.259	3560	tags=26%, list=13%, signal=30%
MEASLES(HSA05162)	Downregulated	IFIH1, TLR2, OAS1, OAS2, TNFAIP3, NFKBIA, IL6, IL1B, OAS3, HSPA6, JAK2, STAT5A, TNFSF10, FYN, IRF9, TLR4, MX1, HSPA2, IL2RB, TACR1, IL12B, TP53, PIK3R1, DDX58, IKBKE, STAT1	-0.438548	-1.72752	0	0.0680053	0.259	4104	tags=27%, list=15%, signal=32%
NECROPTOSIS(HSA04217)	Downregulated	TLR3, CAMK2D, BIRC3, TNFAIP3, MAPK10, PYCARD, IL1B, CASP1, JAK2, HIST2H2AC, STAT5A, RNF103-CHMP3, TNFSF10, HIST2H2AA4, PARP4, HIST3H2A, IRF9, TLR4, HIST2H2AA3, H2AFJ, PARP3, GLUD1, HIST1H2AC, BAX, PYGB, H2AFX, CFLAR, STAT1, GLUL	-0.380515	-1.72079	0	0.07107	0.259	4149	tags=22%, list=16%, signal=26%
CHEMICAL CARCINOGENESIS(HSA05204)	Downregulated	ADH1B, ALDH1A3, CYP1B1, ADH1C, ALDH3B1, GSTM5, AKR1C2, GSTM4, CYP3A5, GSTA4, ADH1A, GSTM2, HSD11B1, NAT1, NAT2, ADH5, KYAT1, EPHX1	-0.61615	-1.69703	0	0.0888282	0.36	3591	tags=38%, list=14%, signal=44%
