# Supplementary material for: TGF-β1-dependent expression of FOXS1 attenuates adipogenic potential and enhances a myofibroblast cellular phenotype
Source: J Biol Chem. 2025 Aug 5;301(9):110563. doi: 10.1016/j.jbc.2025.110563 (PMC12423405; doi:10.1016/j.jbc.2025.110563)
Supplement: Supporting Table S3 [file mmc5.xlsx]

## Sheet: 72 h GSEA KEGG
72h Control vs. 72 h TGFb (KEGG GSEA)
NAME	Enrichment	Core Gene Enrichments	ES	NES	NOM p-val	FDR q-val	FWER p-val	RANK AT MAX	LEADING EDGE
OTHER TYPES OF O-GLYCAN BIOSYNTHESIS(HSA00514)	Upregulated	ST6GAL2, LFNG	0.514491	1.82681	0	0.338631	0.24	3060	tags=23%, list=12%, signal=26%
TGF-BETA SIGNALING PATHWAY(HSA04350)	Upregulated	CDKN2B, THBS1, BMP2, INHBA, ID3, LTBP1, SMAD9, PITX2, SMAD7, ID1, BMP6, TGIF2, CHRD, ACVR2B, TGFB3, NBL1, SMAD6, RPS6KB2, TGFB1	0.440662	1.77444	0	0.336089	0.387	1400	tags=10%, list=5%, signal=10%
MTOR SIGNALING PATHWAY(HSA04150)	Upregulated	WNT11, WNT5B, WNT4, WNT7B, ATP6V1C2, FZD3, IGF1R, IRS1, ATP6V1A, FZD8, FZD6, DVL1, NPRL2, ULK1, LPIN1, TBC1D7, RPS6KB2, WNT9A, ATP6V1G1, ATP6V1B1, FZD2, WNT5A, SEC13	0.330047	1.75823	0	0.274039	0.387	2462	tags=24%, list=10%, signal=27%
MELANOGENESIS(HSA04916)	Upregulated	WNT11, EDN1, WNT5B, WNT4, WNT7B, GNAO1, PLCB4, POMC, FZD3, ADCY4, LEF1, TCF7, CALML4, CTNNB1, FZD8, FZD6, DVL1, CAMK2A, WNT9A, FZD2, WNT5A	0.392851	1.75221	0	0.242847	0.446	3004	tags=17%, list=12%, signal=19%
HIPPO SIGNALING PATHWAY(HSA04390)	Upregulated	WNT11, WNT5B, BMP2, WNT4, WNT7B, PATJ, NKD1, FGF1, CTGF, FZD3, SMAD7, GLI2, ID1, BMP6, LEF1, TCF7, CTNNB1, FRMD6, CCND1, TGFB3, FZD8, FZD6, NF2, DVL1, WNT9A, TGFB1, FZD2, WWTR1, WNT5A, TEAD1, BMPR2, APC, ITGB2, ACTB	0.363812	1.70149	0	0.243262	0.446	2817	tags=24%, list=11%, signal=27%
GLYCOSAMINOGLYCAN BIOSYNTHESIS - HEPARAN SULFATE HEPARIN(HSA00534)	Upregulated	EXTL1, HS3ST3A1, HS3ST3B1, XYLT1	0.560168	1.6699	0	0.250385	0.491	3330	tags=24%, list=13%, signal=27%
CGMP-PKG SIGNALING PATHWAY(HSA04022)	Upregulated	ADRA2A, EDNRA, IRS2, ATP2A3, ATP1B1, PLCB4, PIK3R5, GUCY1A2, MYLK2, ADRA1D, MEF2B, BORCS8-MEF2B, AGTR1, CACNA1C, ADCY4, IRS1, ADRA1B, CALML4, MYLK4	0.306266	1.65229	0	0.233311	0.491	634	tags=21%, list=2%, signal=22%
BASAL CELL CARCINOMA(HSA05217)	Upregulated	WNT11, WNT5B, BMP2, WNT4, WNT7B, GADD45B, FZD3, GLI2, LEF1, GADD45G, TCF7, CTNNB1, FZD8, FZD6, DVL1, WNT9A, FZD2, WNT5A, APC, GLI1	0.475189	1.63609	0	0.235143	0.491	1423	tags=14%, list=6%, signal=15%
GASTRIC CANCER(HSA05226)	Upregulated	WNT11, CDKN2B, JUP, WNT5B, WNT4, WNT7B, GADD45B, FGF1, FZD3, LEF1, GADD45G, TCF7, CTNNB1, CCND1, EGF, TGFB3, FGF21, FZD8, FZD6, DVL1, RPS6KB2, FRAT2, WNT9A, TGFB1, FZD2, E2F1, WNT5A, APC, CDK2	0.334628	1.60923	0	0.242393	0.658	3267	tags=36%, list=13%, signal=42%
BACTERIAL INVASION OF EPITHELIAL CELLS(HSA05100)	Upregulated	SEPT3, DNM1, CLTCL1, FN1, SEPT1, CTNNB1, ILK, SEPT6, ITGB1, ELMO3, PTK2, PIK3CD, ACTB, SEPT11, CD2AP	0.360552	1.60611	0	0.226853	0.658	3131	tags=23%, list=12%, signal=26%
BASAL TRANSCRIPTION FACTORS(HSA03022)	Upregulated	TAF7L, GTF2E1, TAF5, TAF4B, MNAT1, GTF2F1, TBPL1, GTF2B, TAF3, TBP, TAF7, GTF2I, GTF2H3, TAF10	0.407167	1.60233	0	0.212532	0.658	3597	tags=22%, list=14%, signal=25%
AMPK SIGNALING PATHWAY(HSA04152)	Upregulated	SCD, IRS2, TBC1D1, IGF1R, IRS1, PFKFB2, HMGCR, FASN, CCND1, FOXO1, ULK1, RPS6KB2	0.262886	1.60062	0	0.200414	0.658	7459	tags=37%, list=29%, signal=52%
PROXIMAL TUBULE BICARBONATE RECLAMATION(HSA04964)	Upregulated	SLC38A3, ATP1B1, GLUD2, SLC4A4	0.640523	1.59411	0	0.193963	0.692	2332	tags=11%, list=9%, signal=13%
AUTOPHAGY - OTHER(HSA04136)	Upregulated	GABARAPL2, GABARAPL1, GABARAP, ATG16L1, ATG4A, ATG4D, ATG4C, WIPI1, ATG13, PIK3C3, PIK3R4, ATG9A, BECN1, ATG2B, MTOR	0.424229	1.5778	0	0.196909	0.692	1000	tags=22%, list=4%, signal=23%
CUSHING SYNDROME(HSA04934)	Upregulated	WNT11, CDKN2B, WNT5B, WNT4, WNT7B, CACNA1H, PLCB4, POMC, FZD3, LDLR, AGTR1, CACNA1C, ADCY4, LEF1, RASD1, TCF7, CTNNB1, CDKN2A, CCND1, FZD8, FZD6, DVL1, CAMK2A, WNT9A, FZD2, E2F1, CDKN2C, WNT5A, APC, CDK2	0.34393	1.57524	0	0.190752	0.733	7876	tags=48%, list=30%, signal=70%
HUMAN PAPILLOMAVIRUS INFECTION(HSA05165)	Upregulated	WNT11, COMP, THBS1, WNT5B, WNT4, SPP1, WNT7B, ITGA8, ATP6V1C2, PATJ, IKBKG, PDGFRB, FZD3, FN1, HES7, COL4A1, COL4A2, ITGA11, COL6A3, TNC, VWF, LAMA1, TCF7, MAML3, ITGB6, CTNNB1, LFNG, HDAC4, LAMC2, CCND1, ATP6V1A, MX1, FOXO1, EGF, COL1A2	0.307507	1.52725	0	0.227194	0.878	3131	tags=23%, list=12%, signal=26%
PHAGOSOME(HSA04145)	Upregulated	COMP, THBS1, TUBB3, ATP6V1C2, OLR1, NCF2, MRC2, TUBA1A, TUBB8, ATP6V1A, ITGA2, DYNC1I1, ITGB1, ATP6AP1, TUBB2B, ATP6V1G1, ATP6V1B1, THBS2, ITGB2, ATP6V0C, ACTB	0.295236	1.50864	0	0.233816	0.878	3669	tags=22%, list=14%, signal=25%
TERPENOID BACKBONE BIOSYNTHESIS(HSA00900)	Upregulated	MVK, HMGCR, HMGCS1, IDI1, FDPS, MVD, FNTB, DHDDS	0.561011	1.50134	0	0.230138	0.878	3330	tags=19%, list=13%, signal=22%
WNT SIGNALING PATHWAY(HSA04310)	Upregulated	SOST, WNT11, PRICKLE1, WNT5B, WNT4, WNT7B, SFRP2, PLCB4, NKD1, FZD3, SERPINF1, GPC4, LEF1, TCF7, CTNNB1, NOTUM, CCND1, FZD8, FZD6, PRICKLE2, DVL1, CAMK2A, FRAT2, WNT9A, FZD2	0.345205	1.50116	0	0.221381	0.878	4105	tags=38%, list=16%, signal=45%
EPITHELIAL CELL SIGNALING IN HELICOBACTER PYLORI INFECTION(HSA05120)	Downregulated	CXCL1, CXCL8, MAPK10, LYN, EGFR, IKBKB, NFKBIA, ADAM10, NOD1, MAPK11, ADAM17	-0.417841	-2.07474	0	0.055	0	1946	tags=18%, list=8%, signal=19%
CHEMOKINE SIGNALING PATHWAY(HSA04062)	Downregulated	CXCL6, CXCL1, CXCL2, CXCL3, CCL2, CXCL8, PREX1, PLCB1, CCL7, CCL11, GRK5, PTK2B, ARRB2, CXCL5, SHC3, LYN, CCL28, CXCL16, CCR10, CCL20, RAC2, IKBKB, NFKBIA, CCR7, PF4V1	-0.533262	-2.06212	0	0.055	0.055	1219	tags=18%, list=5%, signal=19%
RENAL CELL CARCINOMA(HSA05211)	Downregulated	VEGFA, FLCN, SOS1, EGLN1, CRKL, RAP1B, HIF1A, ETS1, PAK3, EPAS1, EGLN3, HGF	-0.418319	-2.04534	0	0.055	0.055	4697	tags=19%, list=18%, signal=23%
LEGIONELLOSIS(HSA05134)	Downregulated	CXCL1, CXCL2, CXCL3, CXCL8, CD14, IL1B, IL6, C3, PYCARD, CASP1, NFKBIA	-0.663071	-1.97594	0	0.055	0.055	1123	tags=22%, list=4%, signal=23%
KAPOSI SARCOMA-ASSOCIATED HERPESVIRUS INFECTION(HSA05167)	Downregulated	CXCL1, CXCL2, CXCL3, CXCL8, IL6, PREX1, ITPR3, C3, MAPK10, LYN, IL6ST, BID, IKBKB, FGF2, NFKBIA, ZFP36, IFNAR2, MAPK11, FAS, HIF1A, IFNGR1, IKBKE, MAP2K6, CALM3, MAPK12, ICAM1, GNG12, NFATC2, CALML6, CSF2, IFNA1, TLR3, GNG10, MYC	-0.416114	-1.9725	0	0.055	0.055	4142	tags=23%, list=16%, signal=27%
BETA-ALANINE METABOLISM(HSA00410)	Downregulated	ALDH1A3, ALDH3B1,ALDH2, ALDH3A2, HIBCH	-0.583566	-1.97233	0	0.055	0.055	2323	tags=19%, list=9%, signal=21%
HUMAN CYTOMEGALOVIRUS INFECTION(HSA05163)	Downregulated	IL1R1, CCL2, CXCL8, IL1B, IL6, PLCB1, ITPR3, ITGB3, PTK2B, TMEM173, PDGFRA, IL6R, EGFR, BID, PTGER4, RAC2, IKBKB, NFKBIA, CREB5, ADCY3, MAPK11, PRKCG, FAS, PLCB2, ELK1, MAP2K6, ADCY1, CALM3, MAPK12, PTGER1, CRKL, GNG12, NFATC2, CALML6, CREB3L4, IFNA1, PRKCA	-0.364369	-1.9506	0	0.0627829	0.101	3820	tags=21%, list=15%, signal=24%
SALMONELLA INFECTION(HSA05132)	Downregulated	CXCL1, CXCL2, CXCL3, CXCL8, RAB7B, CD14, IL1B, IL6, MAPK10, IL1A, PYCARD, CASP1, MYH10, DYNC2H1, MAPK11, IL18, WASF1, IFNGR1, FLNB, MAPK12	-0.605666	-1.90621	0	0.0775138	0.149	2597	tags=24%, list=10%, signal=27%
HISTIDINE METABOLISM(HSA00340)	Downregulated	ALDH1A3, ALDH3B1,ALDH2, ASPA, ALDH3A2	-0.661949	-1.89218	0	0.0750123	0.149	2307	tags=26%, list=9%, signal=29%
IL-17 SIGNALING PATHWAY(HSA04657)	Downregulated	CXCL6, CXCL1, CXCL2, CXCL3, CCL2, CXCL8, IL1B, IL6, CCL7, TNFAIP3, CCL11, MAPK10, CXCL5, CCL20, IKBKB, NFKBIA, CSF3, FOSL1, MAPK11, IL17D	-0.647713	-1.8888	0	0.0730111	0.149	2154	tags=27%, list=8%, signal=29%
STEROID HORMONE BIOSYNTHESIS(HSA00140)	Downregulated	CYP1B1, AKR1C1, HSD11B1, AKR1C3, AKR1C2, CYP3A5	-0.555356	-1.88362	0	0.0713737	0.149	1591	tags=24%, list=6%, signal=26%
PERTUSSIS(HSA05133)	Downregulated	CXCL6, CXCL8, CD14, C2, IL1B, IL6, C3, C1R, MAPK10, CXCL5, IL1A, SERPING1, PYCARD, CASP1, IRF1, C1S, NOD1, MAPK11	-0.644125	-1.87893	0	0.0804783	0.149	1874	tags=29%, list=7%, signal=31%
HERPES SIMPLEX INFECTION(HSA05168)	Downregulated	CCL2, IL1B, IL6, C3, MAPK10, TNFSF14, PER2, PER1, CSNK2A3, IKBKB, NFKBIA, NECTIN1, SOCS3, IFNAR2, TRAF1, IFIT1, CDK1, IFIH1, PER3, FAS, TLR2, IFNGR1, IKBKE, OAS3	-0.399113	-1.87716	0	0.0785185	0.149	2802	tags=18%, list=11%, signal=20%
NF-KAPPA B SIGNALING PATHWAY(HSA04064)	Downregulated	VCAM1, IL1R1, CXCL2, CXCL8, CD14, IL1B, TNFAIP3, BIRC3, TNFSF14, LYN, CARD10, TRIM25, CSNK2A3, IKBKB, NFKBIA, BCL2, TRAF1, TNFSF13B	-0.549336	-1.8725	0	0.0768385	0.149	2324	tags=25%, list=9%, signal=27%
COMPLEMENT AND COAGULATION CASCADES(HSA04610)	Downregulated	SERPINB2, PLAT, THBD, CFB, VTN, TFPI, C2, C3, F3, C1R, CFH, SERPIND1, BDKRB1, SERPING1, C1S, PROS1	-0.572853	-1.84823	0	0.0896863	0.191	613	tags=24%, list=2%, signal=25%
NOD-LIKE RECEPTOR SIGNALING PATHWAY(HSA04621)	Downregulated	CXCL1, CXCL2, CXCL3, CCL2, GBP5, P2RX7, CXCL8, IL1B, IL6, PLCB1, ITPR3, TNFAIP3, MAPK10, GBP4, BIRC3, TMEM173, NOD2, NAMPT, CARD16, PYCARD, CASP1, IKBKB, NFKBIA, NLRP12, TXN, TXNIP, BCL2, NOD1, IFI16, IFNAR2, MAPK11, IL18, CASP4, PLCB2, IKBKE, OAS3, GBP2, NAIP	-0.582871	-1.84647	0	0.0875185	0.191	3057	tags=28%, list=12%, signal=31%
CHAGAS DISEASE (AMERICAN TRYPANOSOMIASIS)(HSA05142)	Downregulated	SMAD3, CCL2, CXCL8, IL1B, IL6, PLCB1, C3, MAPK10, IKBKB, NFKBIA, MAPK11, BDKRB2, FAS, TLR2, IFNGR1, PLCB2, ADCY1, MAPK12	-0.489015	-1.84036	0	0.0856057	0.191	3238	tags=23%, list=13%, signal=26%
PENTOSE AND GLUCURONATE INTERCONVERSIONS(HSA00040)	Downregulated	AKR1B1, AKR1B10, ISPD, UGDH, GUSB	-0.564468	-1.84015	0	0.0839053	0.191	482	tags=13%, list=2%, signal=13%
AGE-RAGE SIGNALING PATHWAY IN DIABETIC COMPLICATIONS(HSA04933)	Downregulated	VCAM1, THBD, SMAD3, CCL2, CXCL8, IL1B, IL6, PLCB1, F3, MAPK10, IL1A, VEGFC, PRKCE, COL4A6, PIM1	-0.447274	-1.8385	0	0.0846421	0.225	794	tags=16%, list=3%, signal=16%
SHIGELLOSIS(HSA05131)	Downregulated	CXCL8, MAPK10, NOD2, IKBKB, NFKBIA, NOD1, MAPK11, CD44, WASF1, MAPK12, U2AF1L5, CRKL	-0.376533	-1.83652	0	0.0831601	0.225	3447	tags=19%, list=13%, signal=22%
