# Supplementary material for: TGF-β1-dependent expression of FOXS1 attenuates adipogenic potential and enhances a myofibroblast cellular phenotype
Source: J Biol Chem. 2025 Aug 5;301(9):110563. doi: 10.1016/j.jbc.2025.110563 (PMC12423405; doi:10.1016/j.jbc.2025.110563)
Supplement: Supporting Table S4 [file mmc6.xlsx]

## Sheet: Sheet1
Differential Gene Expression Analysis
WT vs. FOXS1 KO clone 1 TGF-β1 + DMII					WT vs. FOXS2 KO clone 1 TGF-β1 + DMII
Gene Name	Gene ID	Log2(FoldChange)	p-value	p-adj	Gene Name	Gene ID	Log2(FoldChange)	p-value	p-adj

## Sheet: Sheet2
Differential Gene Expression Analysis
WT vs. FOXS1 KO clone 1 TGF-β1 + DMII					WT vs. FOXS1 KO clone 2 TGF-β1 + DMII
Gene Name	Gene ID	Log2(FoldChange)	p-value	p-adj	Gene Name	Gene ID	Log2(FoldChange)	p-value	p-adj
ENSMUSG00000031502	Col4a1	2.35698	< 1E-308	< 1E-308	ENSMUSG00000024661	Fth1	1.94503	< 1E-308	< 1E-308
ENSMUSG00000029838	Ptn	-3.24149	< 1E-308	< 1E-308	ENSMUSG00000001119	Col6a1	1.43319	< 1E-308	< 1E-308
ENSMUSG00000024164	C3	6.0197	< 1E-308	< 1E-308	ENSMUSG00000031502	Col4a1	1.85897	< 1E-308	< 1E-308
ENSMUSG00000061353	Cxcl12	2.42908	< 1E-308	< 1E-308	ENSMUSG00000029838	Ptn	-2.07389	< 1E-308	< 1E-308
ENSMUSG00000037071	Scd1	3.15859	< 1E-308	< 1E-308	ENSMUSG00000024164	C3	5.33383	< 1E-308	< 1E-308
ENSMUSG00000028108	Ecm1	2.29744	< 1E-308	< 1E-308	ENSMUSG00000022010	Tsc22d1	1.63406	< 1E-308	< 1E-308
ENSMUSG00000016024	Lbp	3.40159	< 1E-308	< 1E-308	ENSMUSG00000020241	Col6a2	1.38731	< 1E-308	< 1E-308
ENSMUSG00000022032	Scara5	3.02353	< 1E-308	< 1E-308	ENSMUSG00000021242	Npc2	1.59614	< 1E-308	< 1E-308
ENSMUSG00000026822	Lcn2	8.62991	< 1E-308	< 1E-308	ENSMUSG00000061353	Cxcl12	1.62535	< 1E-308	< 1E-308
ENSMUSG00000089774	Slc5a3	3.47233	< 1E-308	< 1E-308	ENSMUSG00000037071	Scd1	2.37538	< 1E-308	< 1E-308
ENSMUSG00000028494	Plin2	2.20844	< 1E-308	< 1E-308	ENSMUSG00000027447	Cst3	1.28578	< 1E-308	< 1E-308
ENSMUSG00000018796	Acsl1	3.4893	< 1E-308	< 1E-308	ENSMUSG00000016024	Lbp	3.75489	< 1E-308	< 1E-308
ENSMUSG00000026473	Glul	2.84379	< 1E-308	< 1E-308	ENSMUSG00000022032	Scara5	1.67146	< 1E-308	< 1E-308
ENSMUSG00000020044	Timp3	-2.4311	< 1E-308	< 1E-308	ENSMUSG00000018042	Cyb5r3	1.38231	< 1E-308	< 1E-308
ENSMUSG00000021091	Serpina3n	8.01951	< 1E-308	< 1E-308	ENSMUSG00000026822	Lcn2	8.41335	< 1E-308	< 1E-308
ENSMUSG00000031722	Hp	6.06606	< 1E-308	< 1E-308	ENSMUSG00000072941	Sod3	1.89232	< 1E-308	< 1E-308
ENSMUSG00000041577	Prelp	3.21356	< 1E-308	< 1E-308	ENSMUSG00000089774	Slc5a3	2.7991	< 1E-308	< 1E-308
ENSMUSG00000035783	Acta2	-2.71903	< 1E-308	< 1E-308	ENSMUSG00000056501	Cebpb	1.47898	< 1E-308	< 1E-308
ENSMUSG00000026360	Rgs2	2.18504	< 1E-308	< 1E-308	ENSMUSG00000036478	Btg1	1.8232	< 1E-308	< 1E-308
ENSMUSG00000051855	Mest	-10.6164	< 1E-308	< 1E-308	ENSMUSG00000036181	Hist1h1c	1.34213	< 1E-308	< 1E-308
ENSMUSG00000025150	Cbr2	4.28204	< 1E-308	< 1E-308	ENSMUSG00000028494	Plin2	2.38191	< 1E-308	< 1E-308
ENSMUSG00000031596	Slc7a2	2.29107	< 1E-308	< 1E-308	ENSMUSG00000020108	Ddit4	2.11479	< 1E-308	< 1E-308
ENSMUSG00000064373	Selenop	4.45292	< 1E-308	< 1E-308	ENSMUSG00000026473	Glul	2.50293	< 1E-308	< 1E-308
ENSMUSG00000019577	Pdk4	-2.50651	< 1E-308	< 1E-308	ENSMUSG00000020044	Timp3	-1.78737	< 1E-308	< 1E-308
ENSMUSG00000044258	Ctla2a	3.9237	< 1E-308	< 1E-308	ENSMUSG00000024892	Pcx	1.61473	< 1E-308	< 1E-308
ENSMUSG00000024222	Fkbp5	2.5252	< 1E-308	< 1E-308	ENSMUSG00000021091	Serpina3n	7.33938	< 1E-308	< 1E-308
ENSMUSG00000027832	Ptx3	-1.94943	< 1E-308	< 1E-308	ENSMUSG00000031765	Mt1	2.1419	< 1E-308	< 1E-308
ENSMUSG00000055737	Ghr	2.3155	< 1E-308	< 1E-308	ENSMUSG00000071637	Cebpd	1.88528	< 1E-308	< 1E-308
ENSMUSG00000051920	Rspo2	-4.25891	< 1E-308	< 1E-308	ENSMUSG00000030218	Mgp	2.91378	< 1E-308	< 1E-308
ENSMUSG00000020473	Aebp1	-2.49241	< 1E-308	< 1E-308	ENSMUSG00000022564	Grina	2.07192	< 1E-308	< 1E-308
ENSMUSG00000030747	Dgat2	3.41504	< 1E-308	< 1E-308	ENSMUSG00000031722	Hp	6.08105	< 1E-308	< 1E-308
ENSMUSG00000031453	Rasa3	1.87053	< 1E-308	< 1E-308	ENSMUSG00000041577	Prelp	2.32294	< 1E-308	< 1E-308
ENSMUSG00000020846	Rflnb	-2.45711	< 1E-308	< 1E-308	ENSMUSG00000035783	Acta2	-2.65828	< 1E-308	< 1E-308
ENSMUSG00000006818	Sod2	2.16527	< 1E-308	< 1E-308	ENSMUSG00000026360	Rgs2	1.79515	< 1E-308	< 1E-308
ENSMUSG00000020186	Csrp2	-3.38615	< 1E-308	< 1E-308	ENSMUSG00000038776	Ephx1	2.03812	< 1E-308	< 1E-308
ENSMUSG00000079012	Serpina3m	7.95687	< 1E-308	< 1E-308	ENSMUSG00000051855	Mest	-4.80088	< 1E-308	< 1E-308
ENSMUSG00000070576	Mn1	-2.45748	< 1E-308	< 1E-308	ENSMUSG00000025150	Cbr2	3.71876	< 1E-308	< 1E-308
ENSMUSG00000020032	Nuak1	-2.35883	< 1E-308	< 1E-308	ENSMUSG00000031596	Slc7a2	3.48023	< 1E-308	< 1E-308
ENSMUSG00000004043	Stat5a	2.77644	< 1E-308	< 1E-308	ENSMUSG00000020176	Grb10	-1.45361	< 1E-308	< 1E-308
ENSMUSG00000009633	G0s2	4.69645	< 1E-308	< 1E-308	ENSMUSG00000019970	Sgk1	1.93439	< 1E-308	< 1E-308
ENSMUSG00000021728	Emb	-2.58905	< 1E-308	< 1E-308	ENSMUSG00000044258	Ctla2a	3.50596	< 1E-308	< 1E-308
ENSMUSG00000075602	Ly6a	4.42412	< 1E-308	< 1E-308	ENSMUSG00000055737	Ghr	1.90322	< 1E-308	< 1E-308
ENSMUSG00000004665	Cnn2	-2.22249	< 1E-308	< 1E-308	ENSMUSG00000051920	Rspo2	-3.68013	< 1E-308	< 1E-308
ENSMUSG00000031451	Gas6	-7.85077	< 1E-308	< 1E-308	ENSMUSG00000037003	Tns2	1.78946	< 1E-308	< 1E-308
ENSMUSG00000020902	Ntn1	3.27523	< 1E-308	< 1E-308	ENSMUSG00000023067	Cdkn1a	2.19315	< 1E-308	< 1E-308
ENSMUSG00000058056	Palld	-2.30867	< 1E-308	< 1E-308	ENSMUSG00000028369	Svep1	-2.41063	< 1E-308	< 1E-308
ENSMUSG00000030246	Ldhb	-3.61342	< 1E-308	< 1E-308	ENSMUSG00000045817	Zfp36l2	1.79845	< 1E-308	< 1E-308
ENSMUSG00000050335	Lgals3	3.91815	< 1E-308	< 1E-308	ENSMUSG00000025969	Nrp2	3.27939	< 1E-308	< 1E-308
ENSMUSG00000039195	1110008P14Rik	3.23163	< 1E-308	< 1E-308	ENSMUSG00000006818	Sod2	1.89608	< 1E-308	< 1E-308
ENSMUSG00000002289	Angptl4	-3.81673	< 1E-308	< 1E-308	ENSMUSG00000020186	Csrp2	-2.6141	< 1E-308	< 1E-308
ENSMUSG00000031548	Sfrp1	-3.37215	< 1E-308	< 1E-308	ENSMUSG00000021133	Susd6	1.82356	< 1E-308	< 1E-308
ENSMUSG00000030342	Cd9	2.87361	< 1E-308	< 1E-308	ENSMUSG00000015305	Sash1	2.56253	< 1E-308	< 1E-308
ENSMUSG00000033066	Gas7	5.13272	< 1E-308	< 1E-308	ENSMUSG00000020601	Trib2	1.93411	< 1E-308	< 1E-308
ENSMUSG00000022514	Il1rap	2.63232	< 1E-308	< 1E-308	ENSMUSG00000032902	Slc16a1	2.76632	< 1E-308	< 1E-308
ENSMUSG00000037225	Fgf2	3.10676	< 1E-308	< 1E-308	ENSMUSG00000079012	Serpina3m	7.34924	< 1E-308	< 1E-308
ENSMUSG00000020053	Igf1	-4.06249	< 1E-308	< 1E-308	ENSMUSG00000029775	Klhdc10	-1.90405	< 1E-308	< 1E-308
ENSMUSG00000026069	Il1rl1	-4.24107	< 1E-308	< 1E-308	ENSMUSG00000009633	G0s2	4.1846	< 1E-308	< 1E-308
ENSMUSG00000030170	Wnt5b	-4.92392	< 1E-308	< 1E-308	ENSMUSG00000021728	Emb	-7.53641	< 1E-308	< 1E-308
ENSMUSG00000039883	Lrrc17	-5.32745	< 1E-308	< 1E-308	ENSMUSG00000075602	Ly6a	4.2675	< 1E-308	< 1E-308
ENSMUSG00000041324	Inhba	-2.87867	< 1E-308	< 1E-308	ENSMUSG00000004665	Cnn2	-1.80878	< 1E-308	< 1E-308
ENSMUSG00000016918	Sulf1	-3.07114	< 1E-308	< 1E-308	ENSMUSG00000020902	Ntn1	3.05344	< 1E-308	< 1E-308
ENSMUSG00000001435	Col18a1	-4.59533	< 1E-308	< 1E-308	ENSMUSG00000025854	Fam20c	3.91517	< 1E-308	< 1E-308
ENSMUSG00000031626	Sorbs2	3.31458	< 1E-308	< 1E-308	ENSMUSG00000058056	Palld	-2.23374	< 1E-308	< 1E-308
ENSMUSG00000060639	Hist1h4i	3.31907	< 1E-308	< 1E-308	ENSMUSG00000031963	Bmper	-1.79056	< 1E-308	< 1E-308
ENSMUSG00000056174	Col8a2	-7.39112	< 1E-308	< 1E-308	ENSMUSG00000050335	Lgals3	3.70487	< 1E-308	< 1E-308
ENSMUSG00000029093	Sorcs2	-2.59439	< 1E-308	< 1E-308	ENSMUSG00000039195	1110008P14Rik	2.41236	< 1E-308	< 1E-308
ENSMUSG00000023885	Thbs2	-3.37481	< 1E-308	< 1E-308	ENSMUSG00000002289	Angptl4	-4.10019	< 1E-308	< 1E-308
ENSMUSG00000074934	Grem1	-7.02877	< 1E-308	< 1E-308	ENSMUSG00000031548	Sfrp1	-4.02898	< 1E-308	< 1E-308
ENSMUSG00000038530	Rgs4	-5.20363	< 1E-308	< 1E-308	ENSMUSG00000024598	Fbn2	-2.52506	< 1E-308	< 1E-308
ENSMUSG00000025650	Col7a1	-7.64597	< 1E-308	< 1E-308	ENSMUSG00000026365	Cfh	3.65852	< 1E-308	< 1E-308
ENSMUSG00000023886	Smoc2	-2.88444	3.25193e-302	7.77029e-300	ENSMUSG00000020866	Cacna1g	2.85266	< 1E-308	< 1E-308
ENSMUSG00000031342	Gpm6b	-5.76374	7.9369e-302	1.87013e-299	ENSMUSG00000030342	Cd9	2.74868	< 1E-308	< 1E-308
ENSMUSG00000026365	Cfh	2.95155	1.17158e-301	2.72272e-299	ENSMUSG00000033066	Gas7	5.14705	< 1E-308	< 1E-308
ENSMUSG00000072941	Sod3	1.82711	2.70827e-301	6.20888e-299	ENSMUSG00000021831	Ero1l	2.17425	< 1E-308	< 1E-308
ENSMUSG00000028583	Pdpn	-2.23955	2.93686e-301	6.64318e-299	ENSMUSG00000037225	Fgf2	2.91998	< 1E-308	< 1E-308
ENSMUSG00000038587	Akap12	-3.30884	2.10375e-300	4.69606e-298	ENSMUSG00000027215	Cd82	3.97643	< 1E-308	< 1E-308
ENSMUSG00000039680	Mrps6	2.35132	6.56091e-299	1.44553e-296	ENSMUSG00000020053	Igf1	-6.60257	< 1E-308	< 1E-308
ENSMUSG00000015846	Rxra	2.09415	1.63238e-298	3.55043e-296	ENSMUSG00000039450	Dcxr	2.61237	< 1E-308	< 1E-308
ENSMUSG00000021133	Susd6	1.75965	2.36944e-293	5.08829e-291	ENSMUSG00000019122	Ccl9	2.70761	< 1E-308	< 1E-308
ENSMUSG00000036181	Hist1h1c	1.72426	4.97661e-290	1.05535e-287	ENSMUSG00000026069	Il1rl1	-2.71891	< 1E-308	< 1E-308
ENSMUSG00000108106	Gm5886	8.23568	4.3565e-289	9.12444e-287	ENSMUSG00000029371	Cxcl5	3.30068	< 1E-308	< 1E-308
ENSMUSG00000024892	Pcx	1.86648	1.93459e-288	4.00248e-286	ENSMUSG00000001918	Slc1a5	3.81832	< 1E-308	< 1E-308
ENSMUSG00000030218	Mgp	2.41004	2.0478e-287	4.18565e-285	ENSMUSG00000035356	Nfkbiz	3.76118	< 1E-308	< 1E-308
ENSMUSG00000039450	Dcxr	3.00155	1.35786e-285	2.7424e-283	ENSMUSG00000039883	Lrrc17	-6.5322	< 1E-308	< 1E-308
ENSMUSG00000027447	Cst3	1.87557	1.75471e-285	3.5022e-283	ENSMUSG00000041324	Inhba	-2.56725	< 1E-308	< 1E-308
ENSMUSG00000031503	Col4a2	1.96218	2.92376e-282	5.76762e-280	ENSMUSG00000030717	Nupr1	2.52051	< 1E-308	< 1E-308
ENSMUSG00000029860	Zyx	-1.73675	7.43145e-282	1.44913e-279	ENSMUSG00000016918	Sulf1	-2.98616	< 1E-308	< 1E-308
ENSMUSG00000022309	Angpt1	2.69322	3.73123e-279	7.19321e-277	ENSMUSG00000050953	Gja1	2.21359	< 1E-308	< 1E-308
ENSMUSG00000016194	Hsd11b1	3.10356	1.06477e-278	2.02965e-276	ENSMUSG00000001435	Col18a1	-5.25328	< 1E-308	< 1E-308
ENSMUSG00000032366	Tpm1	-1.78675	2.7442e-278	5.17282e-276	ENSMUSG00000038587	Akap12	-3.78442	< 1E-308	< 1E-308
ENSMUSG00000017493	Igfbp4	-2.54222	3.59497e-276	6.70206e-274	ENSMUSG00000037990	Sh3rf3	3.08968	< 1E-308	< 1E-308
ENSMUSG00000016559	H3f3b	1.51319	2.62502e-275	4.84059e-273	ENSMUSG00000029380	Cxcl1	4.53615	< 1E-308	< 1E-308
ENSMUSG00000044456	Rin3	2.80588	6.2107e-275	1.13295e-272	ENSMUSG00000029377	Ereg	2.88334	< 1E-308	< 1E-308
ENSMUSG00000028780	Sema3c	2.76197	1.11483e-274	2.01203e-272	ENSMUSG00000001300	Efnb2	-2.85579	< 1E-308	< 1E-308
ENSMUSG00000025921	Rdh10	-2.48455	5.46272e-274	9.75526e-272	ENSMUSG00000056174	Col8a2	-5.45657	< 1E-308	< 1E-308
ENSMUSG00000028194	Ddah1	-2.30917	4.21129e-272	7.44215e-270	ENSMUSG00000029093	Sorcs2	-2.2833	< 1E-308	< 1E-308
ENSMUSG00000020108	Ddit4	1.6926	1.02297e-271	1.78914e-269	ENSMUSG00000038530	Rgs4	-4.87521	< 1E-308	< 1E-308
ENSMUSG00000045312	Lhfpl2	-1.99861	9.00048e-271	1.55809e-268	ENSMUSG00000037242	Clic4	1.50651	1.4402e-306	2.45377e-304
ENSMUSG00000006920	Ezh1	2.63243	5.22929e-269	8.9611e-267	ENSMUSG00000042677	Zc3h12a	4.02688	1.47479e-304	2.48733e-302
ENSMUSG00000019966	Kitl	2.29187	3.80242e-265	6.45081e-263	ENSMUSG00000025650	Col7a1	-6.99786	3.70137e-304	6.18018e-302
ENSMUSG00000015305	Sash1	2.30887	3.9249e-265	6.59267e-263	ENSMUSG00000038615	Nfe2l1	1.52733	9.58033e-304	1.58379e-301
ENSMUSG00000063873	Slc24a3	3.76151	3.51813e-264	5.85148e-262	ENSMUSG00000031431	Tsc22d3	4.1349	9.39099e-297	1.53727e-294
ENSMUSG00000023067	Cdkn1a	2.03057	1.78951e-262	2.94748e-260	ENSMUSG00000021950	Anxa8	1.84916	6.49209e-295	1.05241e-292
ENSMUSG00000020176	Grb10	-1.77352	1.07258e-259	1.74965e-257	ENSMUSG00000017493	Igfbp4	-2.46039	2.01802e-292	3.23989e-290
ENSMUSG00000001918	Slc1a5	3.49572	1.26874e-258	2.04993e-256	ENSMUSG00000031930	Wwp2	1.45385	2.92394e-292	4.64962e-290
ENSMUSG00000032902	Slc16a1	2.35309	4.4444e-258	7.11313e-256	ENSMUSG00000031538	Plat	-3.03618	3.93057e-291	6.19139e-289
ENSMUSG00000017929	B4galt5	1.59989	6.85726e-258	1.08723e-255	ENSMUSG00000006356	Crip2	4.68392	7.06064e-290	1.10179e-287
ENSMUSG00000048546	Tob2	2.01099	1.12428e-253	1.76606e-251	ENSMUSG00000042834	Nrep	-1.35476	1.2569e-289	1.94319e-287
ENSMUSG00000022419	Deptor	2.23144	8.31139e-248	1.2936e-245	ENSMUSG00000031503	Col4a2	1.47585	1.59919e-289	2.44969e-287
ENSMUSG00000022555	Dgat1	2.4127	4.11547e-247	6.34718e-245	ENSMUSG00000020846	Rflnb	-1.59852	2.05464e-286	3.11875e-284
ENSMUSG00000024661	Fth1	1.64402	6.84283e-247	1.04584e-244	ENSMUSG00000041974	Spidr	2.1562	2.01414e-285	3.02973e-283
ENSMUSG00000032860	P2ry2	5.54482	8.01648e-247	1.21428e-244	ENSMUSG00000017929	B4galt5	1.59137	8.80445e-285	1.31257e-282
ENSMUSG00000060591	Ifitm2	1.77171	1.3708e-246	2.05802e-244	ENSMUSG00000076434	Wfdc3	3.29321	1.1895e-283	1.75762e-281
ENSMUSG00000040181	Fmo1	3.24305	2.35021e-246	3.49749e-244	ENSMUSG00000028556	Dock7	-1.58299	6.85272e-282	1.00368e-279
ENSMUSG00000031561	Tenm3	-6.82858	3.60716e-245	5.32135e-243	ENSMUSG00000028967	Errfi1	1.99713	8.0093e-282	1.16288e-279
ENSMUSG00000026880	Stom	2.34476	9.90291e-243	1.4483e-240	ENSMUSG00000031352	Hccs	-1.81941	4.03995e-280	5.81509e-278
ENSMUSG00000015850	Adamtsl4	3.1275	5.70828e-242	8.277e-240	ENSMUSG00000028639	Ybx1	-1.24281	3.45603e-279	4.93208e-277
ENSMUSG00000020777	Acox1	1.845	3.11204e-235	4.47422e-233	ENSMUSG00000022309	Angpt1	2.16606	1.284e-278	1.81685e-276
ENSMUSG00000028556	Dock7	-1.92558	1.12305e-234	1.60106e-232	ENSMUSG00000001525	Tubb5	-1.19567	1.87627e-278	2.63261e-276
ENSMUSG00000062908	Acadm	2.00492	1.2256e-232	1.73269e-230	ENSMUSG00000030747	Dgat2	2.8561	6.9238e-272	9.63389e-270
ENSMUSG00000042834	Nrep	-1.64965	1.23303e-231	1.7288e-229	ENSMUSG00000027800	Tm4sf1	1.83531	2.20876e-271	3.04791e-269
ENSMUSG00000029765	Plxna4	-4.74416	2.25617e-231	3.13738e-229	ENSMUSG00000039680	Mrps6	2.13527	5.3811e-269	7.36461e-267
ENSMUSG00000075254	Heg1	2.2425	2.69221e-231	3.71328e-229	ENSMUSG00000021388	Aspn	-1.32552	3.17794e-268	4.31398e-266
ENSMUSG00000027340	Slc23a2	2.38465	1.10625e-229	1.51351e-227	ENSMUSG00000015846	Rxra	1.65587	9.96602e-266	1.34196e-263
ENSMUSG00000027215	Cd82	3.634	6.41856e-228	8.71127e-226	ENSMUSG00000032860	P2ry2	5.54342	1.14114e-264	1.52429e-262
ENSMUSG00000029775	Klhdc10	-1.56761	1.20177e-227	1.61809e-225	ENSMUSG00000016194	Hsd11b1	2.93455	3.39596e-264	4.50019e-262
ENSMUSG00000030096	Slc6a6	1.70721	8.09627e-223	1.08152e-220	ENSMUSG00000028194	Ddah1	-2.22099	3.75993e-263	4.94327e-261
ENSMUSG00000026922	Agpat2	3.07227	8.37459e-223	1.10996e-220	ENSMUSG00000029106	Add1	1.24009	2.20329e-262	2.87409e-260
ENSMUSG00000041417	Pik3r1	2.33061	3.96756e-218	5.21781e-216	ENSMUSG00000028780	Sema3c	2.40722	9.41345e-262	1.21842e-259
ENSMUSG00000011257	Pabpc4	-1.59078	3.59992e-216	4.69789e-214	ENSMUSG00000025153	Fasn	1.36644	1.16018e-261	1.49012e-259
ENSMUSG00000024747	Aldh1a7	6.91151	1.24646e-214	1.61421e-212	ENSMUSG00000033730	Egr3	2.33006	3.15461e-260	4.02081e-258
ENSMUSG00000035112	Wnk4	6.40479	1.94485e-214	2.49957e-212	ENSMUSG00000029231	Pdgfra	-1.28523	1.01982e-256	1.28999e-254
ENSMUSG00000022010	Tsc22d1	1.49875	9.93473e-209	1.26724e-206	ENSMUSG00000041736	Tspo	1.38029	4.24008e-255	5.32306e-253
ENSMUSG00000037907	Ankrd13b	1.91863	1.92022e-207	2.43108e-205	ENSMUSG00000030748	Il4ra	1.57997	1.21488e-254	1.5138e-252
ENSMUSG00000025969	Nrp2	2.17909	4.88553e-207	6.13948e-205	ENSMUSG00000022514	Il1rap	2.34033	1.50893e-253	1.86626e-251
ENSMUSG00000025372	Baiap2	1.94716	5.50487e-206	6.86692e-204	ENSMUSG00000071547	Nt5dc2	-1.71213	9.39272e-252	1.15316e-249
ENSMUSG00000057113	Npm1	-1.33513	1.40533e-205	1.74025e-203	ENSMUSG00000026421	Csrp1	-1.52344	9.4996e-252	1.15777e-249
ENSMUSG00000020689	Itgb3	1.55701	7.25237e-205	8.91569e-203	ENSMUSG00000003617	Cp	4.88462	7.04577e-250	8.52487e-248
ENSMUSG00000022231	Sema5a	-2.49902	3.63416e-204	4.43551e-202	ENSMUSG00000031626	Sorbs2	2.74325	5.6835e-249	6.82715e-247
ENSMUSG00000031352	Hccs	-1.68561	7.60224e-204	9.21228e-202	ENSMUSG00000055447	Cd47	1.43529	6.09632e-247	7.27073e-245
ENSMUSG00000029380	Cxcl1	3.83682	8.9468e-204	1.07647e-201	ENSMUSG00000028517	Plpp3	1.45566	1.5075e-244	1.78516e-242
ENSMUSG00000027187	Cat	1.4898	2.66021e-203	3.1782e-201	ENSMUSG00000029675	Eln	-5.29983	4.12912e-244	4.8552e-242
ENSMUSG00000003617	Cp	4.6182	5.2664e-201	6.24787e-199	ENSMUSG00000031740	Mmp2	1.05696	4.16595e-243	4.86425e-241
ENSMUSG00000037242	Clic4	1.28822	9.46549e-200	1.11515e-197	ENSMUSG00000020105	Lrig3	-1.9738	8.63616e-243	1.00138e-240
ENSMUSG00000001300	Efnb2	-2.07596	1.40334e-199	1.64191e-197	ENSMUSG00000027208	Fgf7	1.36489	2.28904e-242	2.63587e-240
ENSMUSG00000022564	Grina	1.74543	9.17955e-198	1.06665e-195	ENSMUSG00000003849	Nqo1	1.46494	3.46728e-241	3.96529e-239
ENSMUSG00000017002	Slpi	2.52153	2.66451e-197	3.07507e-195	ENSMUSG00000023886	Smoc2	-2.14696	1.46773e-240	1.66712e-238
ENSMUSG00000074676	Foxs1	4.45344	5.24634e-195	6.0138e-193	ENSMUSG00000090523	Gypc	2.05841	2.61705e-240	2.95249e-238
ENSMUSG00000035356	Nfkbiz	3.00678	2.72697e-194	3.10491e-192	ENSMUSG00000019880	Rspo3	-8.37011	1.65691e-239	1.85674e-237
ENSMUSG00000003849	Nqo1	1.75092	1.30587e-193	1.47694e-191	ENSMUSG00000022419	Deptor	1.65977	2.23044e-239	2.48278e-237
ENSMUSG00000054555	Adam12	-2.17518	1.47446e-193	1.65657e-191	ENSMUSG00000024750	Zfand5	1.55305	1.71249e-236	1.8936e-234
ENSMUSG00000020105	Lrig3	-2.26971	4.99079e-192	5.57031e-190	ENSMUSG00000073489	Ifi204	3.12833	4.48452e-236	4.92618e-234
ENSMUSG00000060594	Layn	1.7713	1.69573e-191	1.88026e-189	ENSMUSG00000027340	Slc23a2	1.863	1.63596e-235	1.78534e-233
ENSMUSG00000019970	Sgk1	1.28477	7.82559e-191	8.62086e-189	ENSMUSG00000000555	Itga5	1.39309	2.85721e-234	3.09784e-232
ENSMUSG00000053560	Ier2	2.02811	9.01684e-188	9.86908e-186	ENSMUSG00000022799	Arhgap31	1.57769	2.23119e-230	2.4035e-228
ENSMUSG00000042677	Zc3h12a	3.60591	4.83557e-187	5.25868e-185	ENSMUSG00000031799	Tpm4	-1.17655	5.44134e-230	5.82398e-228
ENSMUSG00000022479	Vdr	1.48004	9.9875e-186	1.07922e-183	ENSMUSG00000032334	Loxl1	-1.33934	3.76917e-229	4.00852e-227
ENSMUSG00000047139	Cd24a	-3.29073	3.17474e-184	3.40883e-182	ENSMUSG00000016256	Ctsz	-1.80541	2.55669e-228	2.70184e-226
ENSMUSG00000045817	Zfp36l2	1.87502	1.2581e-183	1.34237e-181	ENSMUSG00000020844	Nxn	-1.82911	4.09221e-228	4.29734e-226
ENSMUSG00000033365	Ipo13	-1.65117	3.46588e-182	3.67492e-180	ENSMUSG00000039835	Nhsl1	2.73097	9.30827e-228	9.71376e-226
ENSMUSG00000091387	Gcnt4	3.22365	1.65443e-181	1.74332e-179	ENSMUSG00000041773	Enc1	-1.35048	1.69439e-225	1.75722e-223
ENSMUSG00000027820	Mme	-1.60799	3.35623e-179	3.51472e-177	ENSMUSG00000017002	Slpi	2.63922	7.11998e-223	7.33842e-221
ENSMUSG00000025790	Slco3a1	1.69843	1.73811e-178	1.80902e-176	ENSMUSG00000044734	Serpinb1a	-2.71544	6.57049e-221	6.73052e-219
ENSMUSG00000090523	Gypc	1.97633	9.59782e-178	9.92848e-176	ENSMUSG00000026494	Kif26b	-2.07161	2.05757e-218	2.09483e-216
ENSMUSG00000041731	Pgm5	-3.73916	1.34115e-177	1.37895e-175	ENSMUSG00000011257	Pabpc4	-1.2765	2.14542e-218	2.17103e-216
ENSMUSG00000026586	Prrx1	-1.35819	2.82986e-177	2.89208e-175	ENSMUSG00000032366	Tpm1	-1.64923	9.19689e-218	9.25063e-216
ENSMUSG00000018217	Pmp22	2.14485	4.22211e-177	4.28911e-175	ENSMUSG00000075254	Heg1	1.88567	6.02168e-217	6.0206e-215
ENSMUSG00000020773	Trim47	2.00707	5.69759e-177	5.75355e-175	ENSMUSG00000036155	Mgat5	1.75635	1.17822e-216	1.171e-214
ENSMUSG00000041481	Serpina3g	6.5163	9.66224e-177	9.6994e-175	ENSMUSG00000039126	Prune2	2.09822	3.24078e-216	3.20185e-214
ENSMUSG00000071637	Cebpd	1.46742	4.20032e-174	4.19168e-172	ENSMUSG00000019916	P4ha1	1.05403	7.82432e-216	7.68486e-214
ENSMUSG00000001768	Rin2	1.57083	1.70842e-173	1.69494e-171	ENSMUSG00000019843	Fyn	1.99465	2.35369e-214	2.29822e-212
ENSMUSG00000025153	Fasn	1.82404	3.17277e-173	3.12942e-171	ENSMUSG00000014444	Piezo1	1.24488	1.93527e-213	1.87867e-211
ENSMUSG00000038178	Slc43a2	2.12365	9.87283e-169	9.68165e-167	ENSMUSG00000022957	Itsn1	1.88777	4.96746e-212	4.79432e-210
ENSMUSG00000032540	Abhd5	2.00372	8.46401e-167	8.25241e-165	ENSMUSG00000054555	Adam12	-2.17264	1.3546e-210	1.29987e-208
ENSMUSG00000032334	Loxl1	-1.31731	6.28601e-165	6.09384e-163	ENSMUSG00000020532	Acaca	1.31845	9.87746e-210	9.42423e-208
ENSMUSG00000025854	Fam20c	2.61352	6.98953e-165	6.73735e-163	ENSMUSG00000036545	Adamts2	-1.86634	1.05882e-209	1.00449e-207
ENSMUSG00000022094	Slc39a14	1.32229	1.25462e-164	1.20252e-162	ENSMUSG00000024222	Fkbp5	1.70371	4.1691e-208	3.93285e-206
ENSMUSG00000022206	Npr3	-2.03174	1.57751e-164	1.50351e-162	ENSMUSG00000001467	Cyp51	1.3985	6.04093e-208	5.66659e-206
ENSMUSG00000034675	Dbn1	-5.60863	1.10742e-163	1.04957e-161	ENSMUSG00000016559	H3f3b	1.09778	1.01143e-207	9.43454e-206
ENSMUSG00000025509	Pnpla2	2.44785	6.78224e-162	6.39226e-160	ENSMUSG00000035299	Mid1	-1.85379	1.03567e-207	9.60702e-206
ENSMUSG00000031659	Adcy7	-2.32389	9.39662e-162	8.80738e-160	ENSMUSG00000011256	Adam19	-1.66419	2.37341e-207	2.18944e-205
ENSMUSG00000000184	Ccnd2	-1.85078	5.08504e-161	4.73998e-159	ENSMUSG00000004105	Angptl2	-1.70911	4.27495e-207	3.92191e-205
ENSMUSG00000043943	Naalad2	-3.59504	4.30373e-160	3.98977e-158	ENSMUSG00000029765	Plxna4	-4.38148	5.72804e-207	5.22629e-205
ENSMUSG00000026879	Gsn	1.10113	1.13274e-159	1.0444e-157	ENSMUSG00000022367	Has2	-2.2623	9.22541e-207	8.37156e-205
ENSMUSG00000038150	Ormdl3	1.61312	4.85994e-158	4.4567e-156	ENSMUSG00000037907	Ankrd13b	1.70257	9.30425e-207	8.39746e-205
ENSMUSG00000036478	Btg1	1.42978	1.18428e-157	1.08018e-155	ENSMUSG00000020773	Trim47	1.63915	9.49085e-205	8.51982e-203
ENSMUSG00000031996	Aplp2	1.29951	2.10044e-157	1.90556e-155	ENSMUSG00000022094	Slc39a14	1.44054	3.77513e-204	3.37077e-202
ENSMUSG00000003814	Calr	1.14417	7.71343e-157	6.96055e-155	ENSMUSG00000041417	Pik3r1	1.57815	2.37542e-203	2.1097e-201
ENSMUSG00000047878	A4galt	1.82631	2.39757e-154	2.15211e-152	ENSMUSG00000038991	Txndc5	-1.06895	1.96338e-200	1.73453e-198
ENSMUSG00000035828	Pim3	2.00316	2.56752e-154	2.29252e-152	ENSMUSG00000027832	Ptx3	-1.10161	3.88075e-200	3.41036e-198
ENSMUSG00000006219	Fblim1	-3.89505	5.68999e-154	5.05396e-152	ENSMUSG00000109336	Samd4b	1.69721	1.62054e-198	1.41666e-196
ENSMUSG00000024042	Sik1	2.12348	1.13557e-153	1.00338e-151	ENSMUSG00000039910	Cited2	1.74932	4.82457e-197	4.19562e-195
ENSMUSG00000028864	Hgf	-2.4982	1.5326e-153	1.34718e-151	ENSMUSG00000024924	Vldlr	3.12356	5.58498e-197	4.83173e-195
ENSMUSG00000054863	Fam19a5	-2.93167	1.03737e-152	9.07168e-151	ENSMUSG00000064373	Selenop	2.49488	4.64934e-195	4.00154e-193
ENSMUSG00000028995	Fam126a	-1.5165	1.33113e-152	1.15808e-150	ENSMUSG00000004043	Stat5a	2.11868	2.05293e-194	1.75783e-192
ENSMUSG00000021253	Tgfb3	-1.34789	1.42453e-151	1.23301e-149	ENSMUSG00000024909	Efemp2	-1.6519	3.47904e-193	2.96375e-191
ENSMUSG00000028019	Pdgfc	-2.04421	5.23004e-151	4.50394e-149	ENSMUSG00000031342	Gpm6b	-6.63547	4.8805e-193	4.13653e-191
ENSMUSG00000025792	Slc25a10	2.09896	5.54137e-151	4.74794e-149	ENSMUSG00000026335	Pam	1.29515	6.5162e-192	5.495e-190
ENSMUSG00000031963	Bmper	-1.34539	6.7962e-151	5.79385e-149	ENSMUSG00000000901	Mmp11	2.11786	9.17774e-192	7.70054e-190
ENSMUSG00000062991	Nrg1	-3.4959	7.37291e-151	6.25407e-149	ENSMUSG00000023034	Nr4a1	2.21188	5.37717e-191	4.48913e-189
ENSMUSG00000020758	Itgb4	4.40091	1.16345e-149	9.8199e-148	ENSMUSG00000026623	Lpgat1	1.37453	1.28496e-190	1.06741e-188
ENSMUSG00000031538	Plat	-2.01397	3.55688e-149	2.98725e-147	ENSMUSG00000047878	A4galt	1.87926	6.24422e-189	5.16137e-187
ENSMUSG00000026421	Csrp1	-1.51999	8.52033e-149	7.12056e-147	ENSMUSG00000022483	Col2a1	1.26205	2.11841e-187	1.74242e-185
ENSMUSG00000020538	Srebf1	1.5952	2.27209e-148	1.88951e-146	ENSMUSG00000044217	Aqp5	4.15752	3.207e-184	2.62487e-182
ENSMUSG00000041974	Spidr	1.86223	5.29128e-148	4.37886e-146	ENSMUSG00000022351	Sqle	1.27335	3.43858e-183	2.80068e-181
ENSMUSG00000022178	Ajuba	-1.99226	1.63427e-147	1.34589e-145	ENSMUSG00000027955	Fam198b	-2.15022	3.70364e-183	3.00193e-181
ENSMUSG00000024043	Arhgap28	-3.18739	2.68561e-147	2.20103e-145	ENSMUSG00000043079	Synpo	-1.4239	1.87006e-182	1.50842e-180
ENSMUSG00000044786	Zfp36	2.00494	2.89307e-147	2.35966e-145	ENSMUSG00000057113	Npm1	-1.08563	2.57085e-182	2.05385e-180
ENSMUSG00000029580	Actb	-1.22063	3.98803e-147	3.23717e-145	ENSMUSG00000035493	Tgfbi	-9.21662	5.16691e-182	4.10819e-180
ENSMUSG00000047714	Ppp1r2	1.43603	4.65207e-146	3.75821e-144	ENSMUSG00000019966	Kitl	1.97733	9.36438e-182	7.41029e-180
ENSMUSG00000032011	Thy1	1.7239	2.01796e-145	1.6225e-143	ENSMUSG00000025085	Ablim1	3.02214	6.28945e-181	4.95354e-179
ENSMUSG00000031661	Nkd1	-4.12001	2.25783e-145	1.8068e-143	ENSMUSG00000024538	Ppic	1.29269	8.15497e-181	6.39265e-179
ENSMUSG00000042524	Sun2	1.37199	1.19058e-143	9.48274e-142	ENSMUSG00000025283	Sat1	1.56196	2.16699e-179	1.69076e-177
ENSMUSG00000029371	Cxcl5	2.86276	1.19058e-142	9.43837e-141	ENSMUSG00000042524	Sun2	1.40398	1.19266e-178	9.26222e-177
ENSMUSG00000028885	Smpdl3b	3.3908	1.30468e-142	1.02948e-140	ENSMUSG00000032369	Plscr1	2.3384	1.12769e-176	8.71713e-175
ENSMUSG00000037112	Sik2	1.99754	1.44185e-142	1.13246e-140	ENSMUSG00000020032	Nuak1	-1.36963	9.24328e-176	7.11221e-174
ENSMUSG00000030306	Tmtc1	-2.38915	3.78459e-142	2.95878e-140	ENSMUSG00000022098	Bmp1	-1.00817	8.41557e-174	6.4162e-172
ENSMUSG00000037419	Endod1	-1.73861	7.49118e-142	5.82972e-140	ENSMUSG00000026107	Nabp1	1.58004	1.55725e-173	1.18188e-171
ENSMUSG00000049866	Arl4c	-2.0306	1.35128e-141	1.04678e-139	ENSMUSG00000025408	Ddit3	2.21442	5.80787e-172	4.38797e-170
ENSMUSG00000011256	Adam19	-1.91693	2.16074e-141	1.66623e-139	ENSMUSG00000001768	Rin2	1.27925	2.05473e-171	1.5454e-169
ENSMUSG00000076441	Ass1	-3.69861	4.50638e-141	3.45931e-139	ENSMUSG00000037031	Tspan15	2.60912	1.2158e-170	9.10322e-169
ENSMUSG00000031422	Morf4l2	-1.22927	1.0731e-140	8.20054e-139	ENSMUSG00000044646	Zbtb7c	4.98701	1.99569e-169	1.48759e-167
ENSMUSG00000046841	Ckap4	-1.10571	1.42506e-140	1.08413e-138	ENSMUSG00000024597	Slc12a2	1.54505	2.11864e-169	1.57222e-167
ENSMUSG00000058799	Nap1l1	-1.21727	2.94385e-138	2.22957e-136	ENSMUSG00000058013	2025-09-11	-1.28004	1.11507e-168	8.23819e-167
ENSMUSG00000037003	Tns2	1.78314	3.10134e-138	2.33841e-136	ENSMUSG00000031453	Rasa3	1.19762	1.23656e-166	9.0955e-165
ENSMUSG00000044734	Serpinb1a	-2.13425	3.44087e-138	2.58294e-136	ENSMUSG00000057440	Mpp7	-3.83364	3.3422e-166	2.44757e-164
ENSMUSG00000031555	Adam9	1.1526	4.97287e-138	3.71651e-136	ENSMUSG00000040181	Fmo1	2.6054	8.38694e-166	6.11514e-164
ENSMUSG00000036356	Csgalnact1	1.87275	9.18168e-137	6.80206e-135	ENSMUSG00000026576	Atp1b1	-2.95999	9.13311e-166	6.63024e-164
ENSMUSG00000027955	Fam198b	-1.82693	1.84191e-135	1.35861e-133	ENSMUSG00000028364	Tnc	-1.26038	2.14492e-164	1.55038e-162
ENSMUSG00000046546	Fam43a	1.16703	1.7448e-134	1.28141e-132	ENSMUSG00000005125	Ndrg1	2.59547	4.82669e-164	3.45885e-162
ENSMUSG00000022389	Tef	2.06411	1.76071e-134	1.28752e-132	ENSMUSG00000029810	Tmem176b	9.93409	5.35271e-164	3.81941e-162
ENSMUSG00000021025	Nfkbia	1.96432	1.73435e-133	1.2628e-131	ENSMUSG00000029580	Actb	-1.09253	1.21336e-163	8.62108e-162
ENSMUSG00000032024	Clmp	1.19553	2.52893e-133	1.83347e-131	ENSMUSG00000020107	Anapc16	1.29249	1.60415e-162	1.13494e-160
ENSMUSG00000041736	Tspo	1.56686	2.68979e-133	1.9418e-131	ENSMUSG00000045312	Lhfpl2	-1.41011	1.93331e-162	1.36205e-160
ENSMUSG00000020387	Jade2	1.80341	4.79671e-132	3.44814e-130	ENSMUSG00000070576	Mn1	-1.35304	4.85431e-161	3.40556e-159
ENSMUSG00000093930	Hmgcs1	1.3615	7.07658e-132	5.06558e-130	ENSMUSG00000005533	Igf1r	-1.2067	7.90547e-161	5.52291e-159
ENSMUSG00000034341	Wbp2	1.36337	1.15327e-131	8.22067e-130	ENSMUSG00000030246	Ldhb	-1.845	1.09751e-160	7.63544e-159
ENSMUSG00000031373	Car5b	2.11222	8.52374e-131	6.05043e-129	ENSMUSG00000026655	Fam107b	-1.32973	1.78317e-160	1.23542e-158
ENSMUSG00000005124	Wisp1	-1.27631	1.58533e-130	1.12063e-128	ENSMUSG00000022272	Myo10	1.65662	4.16386e-160	2.87289e-158
ENSMUSG00000025403	Shmt2	-1.49484	5.21034e-130	3.66778e-128	ENSMUSG00000042167	Papd4	-1.77799	1.32911e-159	9.13259e-158
ENSMUSG00000051483	Cbr1	-4.80829	1.2744e-129	8.934e-128	ENSMUSG00000013629	Cad	-1.51299	4.04439e-159	2.76759e-157
ENSMUSG00000056501	Cebpb	1.34243	1.8308e-129	1.27817e-127	ENSMUSG00000061878	Sphk1	1.33579	6.1175e-159	4.16914e-157
ENSMUSG00000022594	Lynx1	2.12998	7.53319e-129	5.23773e-127	ENSMUSG00000030170	Wnt5b	-5.14453	1.82559e-158	1.2391e-156
ENSMUSG00000027004	Frzb	-6.82652	2.67688e-128	1.8536e-126	ENSMUSG00000029659	Medag	-2.08376	1.89504e-158	1.28103e-156
ENSMUSG00000027797	Dclk1	1.14967	2.87636e-128	1.98364e-126	ENSMUSG00000031762	Mt2	1.74307	1.14611e-157	7.71639e-156
ENSMUSG00000008734	Gprc5b	1.51872	2.90638e-128	1.99622e-126	ENSMUSG00000034675	Dbn1	-4.69613	1.93276e-157	1.29603e-155
ENSMUSG00000020376	Rnf130	-4.84099	4.90894e-128	3.35807e-126	ENSMUSG00000047714	Ppp1r2	1.31203	1.13346e-156	7.57017e-155
ENSMUSG00000035778	Ggta1	2.6759	1.73732e-127	1.18368e-125	ENSMUSG00000018217	Pmp22	1.97105	3.79885e-156	2.52707e-154
ENSMUSG00000032369	Plscr1	2.16544	5.3919e-127	3.65895e-125	ENSMUSG00000052911	Lamb2	1.12521	8.74915e-156	5.79701e-154
ENSMUSG00000041559	Fmod	-2.7997	1.54396e-126	1.04356e-124	ENSMUSG00000047139	Cd24a	-6.54246	1.35935e-155	8.9712e-154
ENSMUSG00000022957	Itsn1	1.73601	3.6217e-126	2.43818e-124	ENSMUSG00000037211	Spry1	3.04693	2.33018e-155	1.53177e-153
ENSMUSG00000052387	Trpm3	5.37613	5.3423e-126	3.5823e-124	ENSMUSG00000021699	Pde4d	-1.62025	7.68624e-155	5.03283e-153
ENSMUSG00000035299	Mid1	-1.47463	6.45796e-126	4.31336e-124	ENSMUSG00000029860	Zyx	-1.28571	1.58635e-154	1.03466e-152
ENSMUSG00000035086	Becn1	1.43063	1.23545e-125	8.2194e-124	ENSMUSG00000027035	Cers6	1.35655	3.30186e-154	2.14518e-152
ENSMUSG00000024431	Nr3c1	1.67771	6.25846e-125	4.14745e-123	ENSMUSG00000060591	Ifitm2	1.39918	3.77435e-154	2.44265e-152
ENSMUSG00000030498	Gas2	-2.26535	7.55815e-125	4.98926e-123	ENSMUSG00000010095	Slc3a2	1.02124	8.29121e-154	5.34511e-152
ENSMUSG00000038776	Ephx1	1.45499	8.9871e-125	5.90954e-123	ENSMUSG00000020423	Btg2	1.95229	1.03687e-151	6.63318e-150
ENSMUSG00000096210	H1f0	1.09153	1.79923e-124	1.17853e-122	ENSMUSG00000053617	Sh3pxd2a	1.13471	2.72733e-151	1.7381e-149
ENSMUSG00000000532	Acvr1b	1.74543	3.55191e-124	2.31762e-122	ENSMUSG00000040548	Tex2	1.72886	4.0205e-151	2.55248e-149
ENSMUSG00000029659	Medag	-8.48774	1.22524e-123	7.96407e-122	ENSMUSG00000027750	Postn	-1.4171	7.14763e-150	4.50355e-148
ENSMUSG00000022533	Atp13a3	1.29292	2.25826e-123	1.46227e-121	ENSMUSG00000032243	Itga11	-9.22835	1.32143e-148	8.26364e-147
ENSMUSG00000015094	Npdc1	1.35635	2.35557e-123	1.51947e-121	ENSMUSG00000022555	Dgat1	1.70836	3.05136e-148	1.90106e-146
ENSMUSG00000015143	Actn1	-1.14467	2.6504e-123	1.70318e-121	ENSMUSG00000020473	Aebp1	-1.38181	1.01765e-147	6.29325e-146
ENSMUSG00000030168	Adipor2	1.54934	2.9445e-123	1.88504e-121	ENSMUSG00000047945	Marcksl1	-1.58076	6.49894e-147	3.98944e-145
ENSMUSG00000028517	Plpp3	1.32828	4.74791e-123	3.02813e-121	ENSMUSG00000023411	Nfatc4	-2.00038	2.45088e-146	1.49899e-144
ENSMUSG00000031765	Mt1	1.64413	2.16292e-122	1.3743e-120	ENSMUSG00000025790	Slco3a1	1.34524	3.62541e-146	2.20925e-144
ENSMUSG00000037736	Limch1	4.18251	5.86843e-121	3.71485e-119	ENSMUSG00000021025	Nfkbia	2.01015	1.02355e-145	6.21461e-144
ENSMUSG00000024538	Ppic	1.27182	7.46213e-121	4.70614e-119	ENSMUSG00000028583	Pdpn	-1.31276	8.17468e-145	4.94539e-143
ENSMUSG00000020844	Nxn	-1.8695	2.82371e-120	1.77423e-118	ENSMUSG00000074676	Foxs1	3.9927	1.81506e-144	1.09408e-142
ENSMUSG00000076434	Wfdc3	2.86095	3.86659e-120	2.42054e-118	ENSMUSG00000060594	Layn	1.45066	2.55847e-144	1.53665e-142
ENSMUSG00000020075	Ddx21	-1.26493	7.60019e-120	4.74034e-118	ENSMUSG00000030168	Adipor2	1.4617	1.03644e-143	6.20268e-142
ENSMUSG00000047547	Cltb	1.50657	8.31786e-120	5.16896e-118	ENSMUSG00000020777	Acox1	1.3753	7.99361e-143	4.76676e-141
ENSMUSG00000037573	Tob1	1.54745	2.87813e-119	1.78202e-117	ENSMUSG00000022594	Lynx1	2.11372	1.63321e-142	9.70452e-141
ENSMUSG00000052565	Hist1h1d	3.43701	9.28406e-119	5.72742e-117	ENSMUSG00000033538	Casp4	3.4867	1.2743e-140	7.54505e-139
ENSMUSG00000036545	Adamts2	-1.47143	2.11727e-118	1.30143e-116	ENSMUSG00000032024	Clmp	1.1388	3.1793e-139	1.87579e-137
ENSMUSG00000032849	Abcc4	2.19924	2.9843e-118	1.82775e-116	ENSMUSG00000006920	Ezh1	1.96538	3.34796e-138	1.96144e-136
ENSMUSG00000026748	Plxdc2	1.42453	3.31284e-118	2.02167e-116	ENSMUSG00000021109	Hif1a	1.03789	4.87603e-138	2.84668e-136
ENSMUSG00000036155	Mgat5	1.67172	1.01732e-117	6.18595e-116	ENSMUSG00000032849	Abcc4	2.22816	7.09083e-138	4.12528e-136
ENSMUSG00000024913	Lrp5	1.21409	4.01814e-116	2.43456e-114	ENSMUSG00000008734	Gprc5b	1.48456	1.15445e-137	6.69299e-136
ENSMUSG00000040488	Ltbp4	-5.7384	2.06627e-115	1.24306e-113	ENSMUSG00000031024	St5	-3.08895	1.66329e-137	9.60968e-136
ENSMUSG00000026796	Fam129b	1.16734	2.34877e-115	1.40801e-113	ENSMUSG00000032540	Abhd5	1.74076	1.71246e-137	9.85963e-136
ENSMUSG00000057963	Itpk1	2.98199	1.11672e-114	6.67084e-113	ENSMUSG00000031661	Nkd1	-4.42882	3.34158e-137	1.91733e-135
ENSMUSG00000029070	Mxra8	1.12689	2.26162e-114	1.34626e-112	ENSMUSG00000022146	Osmr	1.24356	9.58088e-137	5.47849e-135
ENSMUSG00000029777	Gars	-1.18222	2.4229e-114	1.43722e-112	ENSMUSG00000028641	P3h1	-1.09476	1.45927e-136	8.31587e-135
ENSMUSG00000067377	Tspan6	-1.90048	4.65922e-114	2.75413e-112	ENSMUSG00000032715	Trib3	1.74435	1.9459e-136	1.10512e-134
ENSMUSG00000031778	Cx3cl1	1.48775	5.47215e-114	3.22344e-112	ENSMUSG00000004473	Clec11a	4.30288	1.02743e-135	5.81524e-134
ENSMUSG00000003992	Ssbp2	1.98969	5.56361e-114	3.26597e-112	ENSMUSG00000041559	Fmod	-2.2831	6.67693e-135	3.76637e-133
ENSMUSG00000041020	Map7d2	3.49299	6.45794e-114	3.7779e-112	ENSMUSG00000028108	Ecm1	1.16249	1.47852e-134	8.31205e-133
ENSMUSG00000006014	Prg4	-1.15199	9.32826e-114	5.43828e-112	ENSMUSG00000024747	Aldh1a7	5.69191	4.93419e-134	2.76464e-132
ENSMUSG00000046731	Kctd11	-1.76724	2.95648e-113	1.71183e-111	ENSMUSG00000036390	Gadd45a	1.66835	3.87054e-133	2.16142e-131
ENSMUSG00000040152	Thbs1	-1.60285	2.99574e-113	1.72866e-111	ENSMUSG00000031659	Adcy7	-1.73984	4.58446e-133	2.55156e-131
ENSMUSG00000037990	Sh3rf3	2.32354	4.29958e-113	2.47262e-111	ENSMUSG00000016664	Pacsin2	1.26544	5.68301e-133	3.15247e-131
ENSMUSG00000057440	Mpp7	-2.78832	8.38005e-113	4.80296e-111	ENSMUSG00000015053	Gata2	-3.31088	8.23927e-133	4.55533e-131
ENSMUSG00000028961	Pgd	1.16519	3.18716e-112	1.82055e-110	ENSMUSG00000044288	Cnr1	-2.2007	1.64633e-131	9.07221e-130
ENSMUSG00000020086	H2afy2	-5.00614	3.96725e-112	2.25854e-110	ENSMUSG00000038150	Ormdl3	1.25328	1.81037e-131	9.94336e-130
ENSMUSG00000031891	Hsd11b2	-3.78852	8.8176e-112	5.00303e-110	ENSMUSG00000074457	S100a16	3.02373	2.89763e-131	1.58629e-129
ENSMUSG00000057469	E2f6	-2.38363	1.08042e-111	6.10975e-110	ENSMUSG00000092274	Neat1	2.46806	3.64274e-131	1.98767e-129
ENSMUSG00000020814	Mxra7	1.04271	1.86093e-111	1.04886e-109	ENSMUSG00000069171	Nr2f1	-1.77966	1.8534e-130	1.00802e-128
ENSMUSG00000070348	Ccnd1	-2.24905	4.35358e-110	2.44565e-108	ENSMUSG00000042035	Igsf3	1.35993	2.25439e-130	1.22213e-128
ENSMUSG00000058756	Thra	1.29641	5.42286e-110	3.03626e-108	ENSMUSG00000037419	Endod1	-1.56725	2.30175e-130	1.24377e-128
ENSMUSG00000059173	Pde1a	-2.63515	7.57918e-110	4.22963e-108	ENSMUSG00000030220	Arhgdib	2.72895	4.09025e-130	2.20306e-128
ENSMUSG00000028639	Ybx1	-1.02522	1.28722e-109	7.1599e-108	ENSMUSG00000035373	Ccl7	3.42388	2.63548e-129	1.41041e-127
ENSMUSG00000000440	Pparg	3.07739	1.81208e-109	1.00464e-107	ENSMUSG00000029192	Tbc1d14	1.26423	6.2394e-129	3.32841e-127
ENSMUSG00000000555	Itga5	1.12311	3.33003e-109	1.8402e-107	ENSMUSG00000054863	Fam19a5	1.50426	2.84807e-128	1.51446e-126
ENSMUSG00000026576	Atp1b1	-2.60172	8.52786e-109	4.69725e-107	ENSMUSG00000031451	Gas6	-10.0951	6.22934e-128	3.30195e-126
ENSMUSG00000002997	Prkar2b	1.6202	3.32457e-108	1.8194e-106	ENSMUSG00000007617	Homer1	-2.05404	1.34899e-127	7.12789e-126
ENSMUSG00000040732	Erg	-3.65756	3.36337e-108	1.83471e-106	ENSMUSG00000026880	Stom	1.83104	3.86621e-127	2.03641e-125
ENSMUSG00000014158	Trpv4	-2.25154	3.525e-108	1.91672e-106	ENSMUSG00000079442	St6galnac4	1.40104	7.44443e-127	3.90879e-125
ENSMUSG00000027488	Snta1	1.73382	7.66162e-108	4.13947e-106	ENSMUSG00000037573	Tob1	1.38888	7.95218e-127	4.16231e-125
ENSMUSG00000031328	Flna	-1.08172	8.21261e-108	4.42308e-106	ENSMUSG00000059173	Pde1a	-5.54014	1.572e-126	8.20243e-125
ENSMUSG00000029231	Pdgfra	-1.22853	3.25154e-107	1.74014e-105	ENSMUSG00000001082	Mfsd10	1.50725	5.89279e-126	3.06517e-124
ENSMUSG00000054452	Aes	-1.14407	5.45652e-107	2.911e-105	ENSMUSG00000006301	Tmbim1	1.16939	1.05044e-125	5.44693e-124
ENSMUSG00000020250	Txnrd1	-1.01224	1.81378e-106	9.64603e-105	ENSMUSG00000068196	Col8a1	-4.46749	1.79922e-125	9.30078e-124
ENSMUSG00000053898	Ech1	1.51765	3.74313e-106	1.98444e-104	ENSMUSG00000002997	Prkar2b	1.64956	1.74173e-124	8.94818e-123
ENSMUSG00000026335	Pam	1.15735	5.39415e-106	2.85083e-104	ENSMUSG00000028019	Pdgfc	-1.75726	5.30887e-124	2.71909e-122
ENSMUSG00000030956	Fam53b	1.87301	5.76831e-106	3.03911e-104	ENSMUSG00000022206	Npr3	-1.44545	2.58111e-123	1.31795e-121
ENSMUSG00000079029	Gm5662	7.96071	2.60634e-105	1.36893e-103	ENSMUSG00000062991	Nrg1	-2.89977	4.61917e-123	2.35141e-121
ENSMUSG00000031024	St5	-2.55872	3.90804e-105	2.04629e-103	ENSMUSG00000048756	Foxo3	1.46031	9.90127e-123	5.02497e-121
ENSMUSG00000031841	Cdh13	1.72417	6.6669e-105	3.48012e-103	ENSMUSG00000025921	Rdh10	-1.18794	1.47089e-122	7.44228e-121
ENSMUSG00000109336	Samd4b	1.41959	1.24902e-104	6.49988e-103	ENSMUSG00000021493	Pdlim7	-1.29619	3.59444e-122	1.8023e-120
ENSMUSG00000053819	Camk2d	1.41819	1.05067e-103	5.45094e-102	ENSMUSG00000057469	E2f6	-2.26326	4.99279e-122	2.4885e-120
ENSMUSG00000021846	Peli2	1.74778	2.16592e-103	1.12027e-101	ENSMUSG00000019978	Epb41l2	1.29052	1.19605e-121	5.92595e-120
ENSMUSG00000024190	Dusp1	1.53781	2.09454e-102	1.08006e-100	ENSMUSG00000022687	Boc	1.05897	7.65937e-121	3.78369e-119
ENSMUSG00000067276	Capn6	-3.60843	2.31234e-102	1.18875e-100	ENSMUSG00000032035	Ets1	1.18235	8.5569e-121	4.21459e-119
ENSMUSG00000023915	Tnfrsf21	-5.63478	2.37861e-102	1.21913e-100	ENSMUSG00000027966	Col11a1	1.04673	1.09894e-120	5.39675e-119
ENSMUSG00000051495	Irf2bp2	1.27614	2.55857e-102	1.30741e-100	ENSMUSG00000028599	Tnfrsf1b	1.43209	1.71746e-120	8.40949e-119
ENSMUSG00000079435	Rpl36a	-1.249	2.84775e-102	1.45081e-100	ENSMUSG00000050628	Ubald2	1.72201	1.72805e-120	8.4366e-119
ENSMUSG00000061119	Prcp	1.27765	6.17706e-102	3.13754e-100	ENSMUSG00000031604	Msmo1	1.05068	2.98702e-118	1.44563e-116
ENSMUSG00000035621	Midn	-1.06887	7.21202e-102	3.65229e-100	ENSMUSG00000032788	Pdxk	2.213	7.70127e-118	3.71642e-116
ENSMUSG00000042207	Kdm5b	-1.42269	9.51634e-102	4.8049e-100	ENSMUSG00000029470	P2rx4	1.65222	6.71087e-117	3.21987e-115
ENSMUSG00000030353	Tead4	2.95153	2.20201e-100	1.10852e-98	ENSMUSG00000048546	Tob2	1.32282	6.97826e-117	3.33857e-115
ENSMUSG00000027339	Rassf2	4.37765	4.28379e-100	2.15013e-98	ENSMUSG00000015766	Eps8	2.24951	7.57427e-117	3.61336e-115
ENSMUSG00000027208	Fgf7	1.06019	7.65751e-100	3.83214e-98	ENSMUSG00000029426	Scarb2	-1.02609	7.71124e-117	3.66822e-115
ENSMUSG00000003477	Inmt	-5.36422	9.49552e-100	4.73799e-98	ENSMUSG00000034394	Lif	2.52525	3.08622e-116	1.46394e-114
ENSMUSG00000031930	Wwp2	1.0278	1.06675e-99	5.29464e-98	ENSMUSG00000025034	Trim8	1.43	3.80685e-116	1.80065e-114
ENSMUSG00000073489	Ifi204	2.47656	1.06736e-99	5.29464e-98	ENSMUSG00000017009	Sdc4	1.0282	4.78839e-116	2.25853e-114
ENSMUSG00000051323	Pcdh19	-1.5567	4.75117e-99	2.34996e-97	ENSMUSG00000045827	Serpinb9	-1.54145	6.29013e-116	2.95849e-114
ENSMUSG00000024053	Emilin2	-3.05184	5.16385e-99	2.54665e-97	ENSMUSG00000030306	Tmtc1	-7.40885	2.54047e-115	1.19152e-113
ENSMUSG00000025492	Ifitm3	1.33188	2.02421e-98	9.95381e-97	ENSMUSG00000022178	Ajuba	-1.72431	3.65036e-114	1.69777e-112
ENSMUSG00000059588	Calcrl	-2.32012	3.0421e-98	1.49159e-96	ENSMUSG00000035107	Dcbld2	1.2522	4.52057e-114	2.09666e-112
ENSMUSG00000006728	Cdk4	-1.12754	4.28685e-98	2.09586e-96	ENSMUSG00000026675	Hsd17b7	1.14309	9.55587e-114	4.41979e-112
ENSMUSG00000020654	Adcy3	-6.26602	1.91348e-97	9.32822e-96	ENSMUSG00000026773	Pfkfb3	-1.2142	1.08402e-113	4.99999e-112
ENSMUSG00000027996	Sfrp2	-6.84476	5.13063e-97	2.49402e-95	ENSMUSG00000037440	Vnn1	6.97425	3.26833e-113	1.50334e-111
ENSMUSG00000029478	Ncor2	-1.45113	7.17663e-97	3.47861e-95	ENSMUSG00000008393	Carhsp1	1.09525	6.79334e-113	3.11616e-111
ENSMUSG00000020572	Nampt	1.79728	7.51552e-97	3.6325e-95	ENSMUSG00000033004	Mycbp2	1.35566	9.90619e-112	4.53161e-110
ENSMUSG00000044646	Zbtb7c	4.27466	1.62751e-96	7.84396e-95	ENSMUSG00000028539	Artn	-3.1056	3.14811e-111	1.43618e-109
ENSMUSG00000043079	Synpo	-1.12715	7.96712e-96	3.82896e-94	ENSMUSG00000051853	Arf3	1.00166	5.20943e-111	2.37008e-109
ENSMUSG00000032348	Gsta4	-2.28879	1.47005e-95	7.04503e-94	ENSMUSG00000040260	Daam2	-3.97899	5.59994e-111	2.54082e-109
ENSMUSG00000020919	Stat5b	1.56531	2.63594e-95	1.25968e-93	ENSMUSG00000022307	Oxr1	1.49174	6.66703e-111	3.01678e-109
ENSMUSG00000056749	Nfil3	1.43585	9.83592e-95	4.68726e-93	ENSMUSG00000034194	R3hcc1	-1.27824	9.50967e-111	4.29143e-109
ENSMUSG00000031253	Srpx2	-2.78556	1.18604e-94	5.63617e-93	ENSMUSG00000052632	Asap2	1.92142	2.69166e-110	1.21139e-108
ENSMUSG00000013629	Cad	-1.44548	1.527e-94	7.23618e-93	ENSMUSG00000031616	Ednra	-3.67253	4.01663e-110	1.80284e-108
ENSMUSG00000029470	P2rx4	1.67898	3.55458e-94	1.67976e-92	ENSMUSG00000025026	Add3	1.27857	5.97165e-110	2.67316e-108
ENSMUSG00000023034	Nr4a1	2.05172	6.50255e-94	3.05584e-92	ENSMUSG00000024431	Nr3c1	1.57313	9.2704e-110	4.13871e-108
ENSMUSG00000022894	Adamts5	-1.76282	6.82699e-94	3.19944e-92	ENSMUSG00000042700	Sipa1l1	1.29712	2.70042e-109	1.19599e-107
ENSMUSG00000022197	Pdzd2	2.41082	4.02836e-93	1.88268e-91	ENSMUSG00000022197	Pdzd2	2.26828	4.39123e-109	1.93969e-107
ENSMUSG00000039960	Rhou	2.42346	1.2071e-92	5.62593e-91	ENSMUSG00000074934	Grem1	-9.7209	5.10008e-109	2.24686e-107
ENSMUSG00000020682	Mmp28	2.26881	2.99956e-92	1.39037e-90	ENSMUSG00000031373	Car5b	1.88996	5.542e-109	2.43513e-107
ENSMUSG00000041220	Elovl6	1.47164	4.36074e-92	2.0158e-90	ENSMUSG00000031891	Hsd11b2	-4.68673	5.63947e-109	2.47145e-107
ENSMUSG00000058135	Gstm1	1.33947	5.59076e-92	2.57737e-90	ENSMUSG00000053819	Camk2d	1.38176	1.81507e-108	7.93357e-107
ENSMUSG00000035376	Hacd2	1.58661	1.08162e-91	4.97279e-90	ENSMUSG00000022894	Adamts5	-1.66845	2.08409e-107	9.06201e-106
ENSMUSG00000058013	2025-09-11	-1.22139	1.47045e-91	6.72404e-90	ENSMUSG00000036356	Csgalnact1	1.52389	5.6847e-107	2.46539e-105
ENSMUSG00000023044	Csad	1.35546	2.05899e-91	9.39001e-90	ENSMUSG00000039960	Rhou	2.37218	7.47388e-107	3.23294e-105
ENSMUSG00000033174	Mgll	3.34306	2.42829e-91	1.10445e-89	ENSMUSG00000021701	Plk2	-1.23149	8.49702e-107	3.66601e-105
ENSMUSG00000033763	Mtss1l	1.60158	3.47478e-91	1.57619e-89	ENSMUSG00000025372	Baiap2	1.43598	1.05262e-106	4.5298e-105
ENSMUSG00000051331	Cacna1c	-3.65193	6.66395e-91	3.01477e-89	ENSMUSG00000033585	Ndn	-2.21643	1.9697e-106	8.4545e-105
ENSMUSG00000029810	Tmem176b	7.60357	1.055e-90	4.76012e-89	ENSMUSG00000017969	Ptgis	-7.28421	3.67574e-106	1.57369e-104
ENSMUSG00000039062	Anpep	-1.47961	1.38632e-90	6.23846e-89	ENSMUSG00000026730	Pter	3.01314	5.6684e-106	2.4206e-104
ENSMUSG00000033880	Lgals3bp	1.29497	2.04379e-90	9.17274e-89	ENSMUSG00000020689	Itgb3	1.12301	8.48825e-106	3.61552e-104
ENSMUSG00000020747	Tmem94	1.33281	1.08741e-89	4.86751e-88	ENSMUSG00000029478	Ncor2	-1.13235	1.51649e-105	6.42659e-104
ENSMUSG00000003420	Fcgrt	1.0635	7.78345e-89	3.4749e-87	ENSMUSG00000022018	Rgcc	-2.47829	5.41075e-104	2.27565e-102
ENSMUSG00000037110	Ralgapa2	2.74967	1.16237e-88	5.17574e-87	ENSMUSG00000033083	Tbc1d4	1.75127	6.05401e-104	2.5398e-102
ENSMUSG00000018042	Cyb5r3	1.01209	4.24449e-88	1.88502e-86	ENSMUSG00000041272	Tox	-2.35028	6.21841e-104	2.60222e-102
ENSMUSG00000060935	Tmem263	-1.15091	5.39547e-88	2.38993e-86	ENSMUSG00000022533	Atp13a3	1.14896	1.1147e-103	4.65304e-102
ENSMUSG00000024610	Cd74	4.21577	1.08664e-87	4.80072e-86	ENSMUSG00000030353	Tead4	2.67712	1.4431e-103	6.00882e-102
ENSMUSG00000009772	Nuak2	-2.08445	1.14136e-87	5.02941e-86	ENSMUSG00000049791	Fzd4	-1.18211	1.59134e-103	6.6096e-102
ENSMUSG00000048058	Ldlrad3	1.21176	1.59401e-87	7.00579e-86	ENSMUSG00000051910	Sox6	4.90689	4.86139e-103	2.01416e-101
ENSMUSG00000006498	Ptbp1	-1.04503	1.71622e-87	7.52343e-86	ENSMUSG00000027189	Trim44	-1.79099	7.13579e-103	2.94917e-101
ENSMUSG00000034981	Parm1	5.02876	1.75363e-87	7.6676e-86	ENSMUSG00000020572	Nampt	1.6742	2.07514e-102	8.53413e-101
ENSMUSG00000005103	Wdr1	-1.023	1.82509e-87	7.95957e-86	ENSMUSG00000028211	Trp53inp1	1.41123	5.276e-102	2.15387e-100
ENSMUSG00000002831	Plin4	10.2421	2.30324e-87	1.00191e-85	ENSMUSG00000041801	Phlda3	1.08059	7.41142e-102	3.01826e-100
ENSMUSG00000093577	Gm20632	2.53757	3.62867e-87	1.57444e-85	ENSMUSG00000115338	Pnp	1.11832	7.78962e-102	3.15688e-100
ENSMUSG00000029657	Hsph1	-1.0134	8.54523e-87	3.67944e-85	ENSMUSG00000025492	Ifitm3	1.02308	1.55512e-101	6.27192e-100
ENSMUSG00000041895	Wipi1	1.14938	1.28877e-86	5.53518e-85	ENSMUSG00000020889	Nr1d1	-1.823	2.43685e-101	9.78079e-100
ENSMUSG00000035877	Zhx3	1.65822	5.85552e-86	2.50856e-84	ENSMUSG00000003032	Klf4	2.70359	7.05479e-101	2.82479e-99
ENSMUSG00000056220	Pla2g4a	-1.50064	6.22214e-86	2.65891e-84	ENSMUSG00000054277	Arfgap3	1.20923	1.32097e-100	5.27663e-99
ENSMUSG00000049076	Acap2	1.26928	6.50173e-86	2.7714e-84	ENSMUSG00000023367	Tmem176a	10.2985	2.2346e-100	8.90482e-99
ENSMUSG00000032724	Abtb2	1.41916	8.99231e-86	3.82342e-84	ENSMUSG00000028412	Slc44a1	1.03992	4.0635e-100	1.61543e-98
ENSMUSG00000048807	Slc35e4	1.50486	1.87366e-85	7.94665e-84	ENSMUSG00000070462	Tlnrd1	1.24423	6.88567e-100	2.72441e-98
ENSMUSG00000020601	Trib2	1.26554	3.84735e-85	1.62364e-83	ENSMUSG00000005580	Adcy9	2.33472	8.1636e-100	3.2224e-98
ENSMUSG00000003813	Rad23a	1.22531	4.25217e-85	1.79003e-83	ENSMUSG00000055322	Tns1	3.32528	1.6726e-99	6.58664e-98
ENSMUSG00000030352	Tspan9	1.22213	1.69553e-84	7.11998e-83	ENSMUSG00000028541	B4galt2	-1.28214	2.33779e-99	9.18449e-98
ENSMUSG00000040548	Tex2	1.55245	1.56434e-83	6.55285e-82	ENSMUSG00000027488	Snta1	1.54296	4.48469e-99	1.75365e-97
ENSMUSG00000025007	Aldh18a1	-1.11912	1.59002e-83	6.64403e-82	ENSMUSG00000020654	Adcy3	-5.21516	1.37366e-98	5.35889e-97
ENSMUSG00000035493	Tgfbi	-11.461	3.17735e-83	1.32117e-81	ENSMUSG00000053841	Txlna	-1.19353	5.89097e-98	2.28217e-96
ENSMUSG00000030020	Prickle2	2.83065	3.98765e-83	1.65405e-81	ENSMUSG00000038332	Sesn1	1.25947	5.90981e-98	2.28417e-96
ENSMUSG00000022321	Cdh10	-3.00708	9.5054e-83	3.93315e-81	ENSMUSG00000026185	Igfbp5	1.97624	1.06385e-97	4.09286e-96
ENSMUSG00000028967	Errfi1	1.17013	1.269e-82	5.23808e-81	ENSMUSG00000026535	Ifi202b	3.27125	1.88703e-97	7.24314e-96
ENSMUSG00000028121	Bcar3	2.18253	2.4078e-82	9.89062e-81	ENSMUSG00000027995	Tlr2	2.10852	8.16972e-97	3.12151e-95
ENSMUSG00000048486	Fitm2	1.48885	5.48026e-82	2.24571e-80	ENSMUSG00000020682	Mmp28	2.27795	9.5403e-97	3.63686e-95
ENSMUSG00000056737	Capg	-1.35753	6.52047e-82	2.66554e-80	ENSMUSG00000003955	Fam162a	1.17766	6.69301e-96	2.52835e-94
ENSMUSG00000024646	Cyb5a	1.12128	6.75701e-82	2.7556e-80	ENSMUSG00000043391	2510009E07Rik	-2.03554	1.38735e-95	5.21725e-94
ENSMUSG00000030790	Adm	-2.58429	8.41352e-82	3.42291e-80	ENSMUSG00000054150	Syne3	2.63004	2.39638e-95	8.95132e-94
ENSMUSG00000056708	Ier5	-1.54108	5.8692e-81	2.3764e-79	ENSMUSG00000062867	Impdh2	-1.14412	2.56333e-95	9.55354e-94
ENSMUSG00000044345	Marveld1	1.01471	8.79579e-81	3.55287e-79	ENSMUSG00000059588	Calcrl	-2.17255	6.91414e-95	2.56545e-93
ENSMUSG00000005125	Ndrg1	2.1706	1.52533e-80	6.13205e-79	ENSMUSG00000049076	Acap2	1.21488	1.13056e-94	4.1763e-93
ENSMUSG00000091243	Vgll3	-1.32283	1.88056e-80	7.54225e-79	ENSMUSG00000034586	Hid1	2.22258	5.2854e-94	1.94813e-92
ENSMUSG00000039910	Cited2	1.3021	2.46047e-80	9.8448e-79	ENSMUSG00000043099	Hic1	-5.04285	1.08785e-93	3.99204e-92
ENSMUSG00000033538	Casp4	3.07231	2.76111e-80	1.09958e-78	ENSMUSG00000028525	Pde4b	1.52078	1.73199e-92	6.34188e-91
ENSMUSG00000016552	Foxred2	2.21048	2.92367e-80	1.16159e-78	ENSMUSG00000048807	Slc35e4	1.44834	3.28975e-92	1.20195e-90
ENSMUSG00000051579	Tceal8	-1.38623	4.12522e-80	1.63515e-78	ENSMUSG00000031530	Dusp4	3.0339	1.10472e-91	4.02741e-90
ENSMUSG00000029314	Gpat3	2.15332	4.88708e-80	1.93262e-78	ENSMUSG00000044786	Zfp36	1.41597	4.75208e-91	1.72116e-89
ENSMUSG00000003345	Csnk1g2	-1.02661	9.9942e-80	3.93391e-78	ENSMUSG00000011877	Git1	1.3985	6.49836e-91	2.34855e-89
ENSMUSG00000052560	Cpne8	1.76339	1.09944e-79	4.31759e-78	ENSMUSG00000034765	Dusp5	2.05056	6.99428e-91	2.52232e-89
ENSMUSG00000030220	Arhgdib	2.35322	1.12253e-79	4.39809e-78	ENSMUSG00000059866	Tnip2	2.27059	1.13555e-90	4.08627e-89
ENSMUSG00000025158	Rfng	1.63032	3.3194e-79	1.29457e-77	ENSMUSG00000020205	Phlda1	1.0271	2.46192e-90	8.82116e-89
ENSMUSG00000051225	Fam83a	4.9029	3.88745e-79	1.51263e-77	ENSMUSG00000050910	Cdr2l	1.30596	2.98576e-90	1.06752e-88
ENSMUSG00000020914	Top2a	1.45047	1.0983e-78	4.26375e-77	ENSMUSG00000027722	Spata5	1.84117	5.67869e-90	2.02601e-88
ENSMUSG00000024598	Fbn2	-1.41625	1.25277e-78	4.85236e-77	ENSMUSG00000074170	Plekhf1	1.70807	1.3892e-89	4.94574e-88
ENSMUSG00000032058	Ppp2r1b	1.25904	2.66484e-78	1.02982e-76	ENSMUSG00000021390	Ogn	-1.446	3.20895e-89	1.14e-87
ENSMUSG00000028211	Trp53inp1	1.43617	2.87529e-78	1.10862e-76	ENSMUSG00000048376	F2r	-1.04833	4.92929e-89	1.74744e-87
ENSMUSG00000030717	Nupr1	1.33692	3.72064e-78	1.43131e-76	ENSMUSG00000027737	Slc7a11	2.83515	5.92104e-88	2.08134e-86
ENSMUSG00000042035	Igsf3	1.22255	5.17047e-78	1.97561e-76	ENSMUSG00000033581	Igf2bp2	1.28494	9.63978e-88	3.38142e-86
ENSMUSG00000057421	Las1l	-1.24378	2.36362e-77	9.01096e-76	ENSMUSG00000030352	Tspan9	1.12809	2.75789e-87	9.61347e-86
ENSMUSG00000029377	Ereg	1.45921	3.11967e-77	1.18667e-75	ENSMUSG00000032011	Thy1	-7.16787	4.7576e-87	1.65151e-85
ENSMUSG00000002107	Celf2	2.44656	1.57498e-76	5.95088e-75	ENSMUSG00000032060	Cryab	4.09417	5.46526e-87	1.89322e-85
ENSMUSG00000048387	Osr1	-1.27868	2.26297e-76	8.53138e-75	ENSMUSG00000033365	Ipo13	-1.01716	5.6536e-87	1.95441e-85
ENSMUSG00000024065	Ehd3	1.82656	2.26821e-76	8.53219e-75	ENSMUSG00000048482	Bdnf	1.36042	1.22295e-86	4.21892e-85
ENSMUSG00000071847	Apcdd1	2.49427	2.67223e-76	9.98553e-75	ENSMUSG00000030557	Mef2a	1.42932	3.86843e-86	1.33178e-84
ENSMUSG00000032717	Mdfi	-3.09605	2.81107e-76	1.04813e-74	ENSMUSG00000006205	Htra1	-7.53291	8.25445e-86	2.83007e-84
ENSMUSG00000008398	Elk3	-1.11143	4.38122e-76	1.62999e-74	ENSMUSG00000005686	Ampd3	3.36869	1.18882e-85	4.06758e-84
ENSMUSG00000042115	Klhdc8a	-1.52428	5.05923e-76	1.87812e-74	ENSMUSG00000030116	Mfap5	-6.65277	1.20978e-85	4.13082e-84
ENSMUSG00000019302	Atp6v0a1	1.33785	5.181e-76	1.91912e-74	ENSMUSG00000003477	Inmt	-5.15863	7.57968e-85	2.58281e-83
ENSMUSG00000033083	Tbc1d4	1.76063	6.53199e-76	2.41427e-74	ENSMUSG00000042190	Cmklr1	-1.41809	7.78432e-85	2.64714e-83
ENSMUSG00000022146	Osmr	1.04065	9.56972e-76	3.52935e-74	ENSMUSG00000026600	Soat1	1.33049	1.18138e-84	4.00923e-83
ENSMUSG00000023845	Lnpep	1.1254	1.05306e-75	3.87529e-74	ENSMUSG00000033960	Jcad	1.03656	2.58755e-84	8.76354e-83
ENSMUSG00000022037	Clu	1.43365	1.37696e-75	5.05631e-74	ENSMUSG00000031753	Cog4	1.06758	2.95984e-84	1.00041e-82
ENSMUSG00000019880	Rspo3	-1.14847	1.9055e-75	6.98204e-74	ENSMUSG00000030498	Gas2	-1.799	3.24285e-84	1.09386e-82
ENSMUSG00000020265	Sumo3	-1.4766	1.92113e-75	7.02412e-74	ENSMUSG00000029657	Hsph1	-1.11527	4.91346e-84	1.6507e-82
ENSMUSG00000028542	Slc6a9	-1.6125	2.04648e-75	7.46636e-74	ENSMUSG00000003992	Ssbp2	1.70349	3.0696e-83	1.02918e-81
ENSMUSG00000034194	R3hcc1	-1.52473	4.25442e-75	1.54885e-73	ENSMUSG00000038459	Abhd17c	1.28473	3.64185e-83	1.2186e-81
ENSMUSG00000079523	Tmsb10	-1.08984	8.89054e-75	3.22972e-73	ENSMUSG00000058833	Rex1bd	1.12843	4.37396e-83	1.45773e-81
ENSMUSG00000010911	Apip	1.66154	1.17041e-74	4.2337e-73	ENSMUSG00000025185	Loxl4	2.46336	5.52506e-83	1.83404e-81
ENSMUSG00000025964	Adam23	-7.88361	4.85818e-74	1.74987e-72	ENSMUSG00000022377	Asap1	1.408	8.78008e-83	2.90875e-81
ENSMUSG00000040562	Gstm2	1.30496	2.31191e-73	8.2921e-72	ENSMUSG00000066357	Wdr6	-1.22141	1.55283e-82	5.12402e-81
ENSMUSG00000052534	Pbx1	-1.00873	1.08945e-72	3.89105e-71	ENSMUSG00000006219	Fblim1	-2.13743	2.54347e-82	8.34349e-81
ENSMUSG00000021701	Plk2	-1.24473	1.64735e-72	5.87129e-71	ENSMUSG00000001211	Agpat3	1.05541	4.57718e-82	1.49853e-80
ENSMUSG00000024066	Xdh	3.81455	1.87318e-72	6.66215e-71	ENSMUSG00000027346	Gpcpd1	1.16177	6.57008e-82	2.14678e-80
ENSMUSG00000027800	Tm4sf1	1.27471	1.91438e-72	6.79444e-71	ENSMUSG00000032487	Ptgs2	1.03629	1.79822e-81	5.86423e-80
ENSMUSG00000034560	Washc4	-1.13771	2.91615e-72	1.03283e-70	ENSMUSG00000021306	Gpr137b	1.79138	2.44496e-81	7.95779e-80
ENSMUSG00000023972	Ptk7	-7.05651	3.87327e-72	1.36896e-70	ENSMUSG00000032802	Srxn1	1.03308	6.4493e-80	2.07484e-78
ENSMUSG00000038894	Irs2	1.66281	5.79251e-72	2.04303e-70	ENSMUSG00000013275	Slc41a1	1.09609	2.96421e-79	9.4815e-78
ENSMUSG00000022307	Oxr1	1.54909	9.40235e-72	3.30935e-70	ENSMUSG00000020376	Rnf130	-6.26316	8.01948e-79	2.56025e-77
ENSMUSG00000031616	Ednra	-2.31882	1.42675e-71	4.98042e-70	ENSMUSG00000039202	Abhd2	1.10445	1.08359e-78	3.45282e-77
ENSMUSG00000034957	Cebpa	1.3198	2.16902e-71	7.54046e-70	ENSMUSG00000056749	Nfil3	1.28379	3.98881e-78	1.26859e-76
ENSMUSG00000031530	Dusp4	2.80296	2.54663e-71	8.81705e-70	ENSMUSG00000078566	Bnip3	1.6243	5.41871e-78	1.72008e-76
ENSMUSG00000025364	Pa2g4	-1.03089	3.13907e-71	1.08461e-69	ENSMUSG00000056737	Capg	-1.11668	9.24731e-78	2.92984e-76
ENSMUSG00000017724	Etv4	-4.30682	3.26219e-71	1.12486e-69	ENSMUSG00000038712	Mindy1	1.32656	1.35237e-77	4.27662e-76
ENSMUSG00000027035	Cers6	1.21128	4.45202e-71	1.53202e-69	ENSMUSG00000021846	Peli2	1.40318	3.26125e-77	1.02742e-75
ENSMUSG00000027848	Olfml3	-1.51905	1.35769e-70	4.65317e-69	ENSMUSG00000022150	Dab2	1.03311	3.51067e-77	1.10391e-75
ENSMUSG00000026494	Kif26b	-1.40216	2.50074e-70	8.50201e-69	ENSMUSG00000026456	Cyb5r1	1.1574	4.68647e-77	1.47086e-75
ENSMUSG00000042284	Itga1	1.41859	3.42529e-70	1.1622e-68	ENSMUSG00000028798	Eif3i	-1.01809	6.60602e-77	2.06556e-75
ENSMUSG00000031431	Tsc22d3	2.76828	3.67803e-70	1.24298e-68	ENSMUSG00000025227	Mfsd13a	3.96089	1.677e-76	5.22404e-75
ENSMUSG00000035969	Rusc2	-1.36521	4.24151e-70	1.43056e-68	ENSMUSG00000053626	Tll1	-3.75877	2.59002e-75	8.0382e-74
ENSMUSG00000020256	Aldh1l2	-1.3791	5.20084e-70	1.75064e-68	ENSMUSG00000027111	Itga6	2.63318	4.45539e-75	1.38018e-73
ENSMUSG00000030557	Mef2a	1.43435	5.29667e-70	1.77937e-68	ENSMUSG00000003746	Man1a	1.46623	1.29511e-74	3.99713e-73
ENSMUSG00000038402	Foxf2	1.43433	5.40498e-70	1.81216e-68	ENSMUSG00000025607	Copg2	-1.11719	1.67709e-74	5.15696e-73
ENSMUSG00000030116	Mfap5	-2.26868	5.73978e-70	1.92062e-68	ENSMUSG00000032348	Gsta4	-1.89289	2.29955e-74	7.04507e-73
ENSMUSG00000053062	Jam2	1.72433	6.30097e-70	2.10425e-68	ENSMUSG00000063873	Slc24a3	2.3503	4.22573e-74	1.28989e-72
ENSMUSG00000024480	Ap3s1	1.07611	7.44671e-70	2.48199e-68	ENSMUSG00000034522	Zfp395	1.43826	4.963e-74	1.50942e-72
ENSMUSG00000016664	Pacsin2	1.00162	9.15921e-70	3.04679e-68	ENSMUSG00000000532	Acvr1b	1.2832	7.09091e-74	2.14876e-72
ENSMUSG00000028541	B4galt2	-1.29705	1.01877e-69	3.38227e-68	ENSMUSG00000036565	Ttyh3	-1.08043	1.84567e-73	5.55265e-72
ENSMUSG00000019866	Crybg1	-1.65541	1.06442e-69	3.52692e-68	ENSMUSG00000008730	Hipk1	1.07012	3.79004e-73	1.13613e-71
ENSMUSG00000021306	Gpr137b	1.7525	1.78243e-69	5.88306e-68	ENSMUSG00000042444	Mindy2	1.95845	8.56095e-73	2.5571e-71
ENSMUSG00000031753	Cog4	1.05476	7.30092e-69	2.39575e-67	ENSMUSG00000032135	Mcam	-3.47403	1.33855e-72	3.97682e-71
ENSMUSG00000022361	Zhx1	1.43996	2.12036e-68	6.94439e-67	ENSMUSG00000056758	Hmga2	1.09492	2.23058e-72	6.60356e-71
ENSMUSG00000017747	Ghdc	1.94638	2.14194e-68	7.00155e-67	ENSMUSG00000028698	Pik3r3	-1.28585	2.33515e-72	6.90089e-71
ENSMUSG00000026623	Lpgat1	1.08577	6.9211e-68	2.24506e-66	ENSMUSG00000004394	Tmed4	-1.29071	2.55059e-72	7.52423e-71
ENSMUSG00000027207	Galk2	1.16701	8.90484e-68	2.88303e-66	ENSMUSG00000027221	Chst1	3.81184	3.11065e-72	9.16023e-71
ENSMUSG00000023367	Tmem176a	8.51844	2.7154e-67	8.75793e-66	ENSMUSG00000022091	Sorbs3	1.36023	5.25383e-72	1.54171e-70
ENSMUSG00000051910	Sox6	4.25119	3.03365e-67	9.76583e-66	ENSMUSG00000099083	Atf7	1.13523	1.3663e-71	3.9953e-70
ENSMUSG00000062515	Fabp4	5.01425	3.05865e-67	9.82766e-66	ENSMUSG00000005514	Por	1.02796	1.60258e-71	4.67801e-70
ENSMUSG00000028789	Azin2	-1.55263	3.30594e-67	1.06021e-65	ENSMUSG00000000881	Dlg3	-4.91884	2.74283e-71	7.9647e-70
ENSMUSG00000028988	Ctnnbip1	1.21127	8.80118e-67	2.81721e-65	ENSMUSG00000024043	Arhgap28	-1.71095	4.10986e-71	1.19136e-69
ENSMUSG00000004885	Crabp2	-3.28242	1.89262e-66	6.0354e-65	ENSMUSG00000039208	Metrnl	1.92045	4.55816e-71	1.31902e-69
ENSMUSG00000031748	Gnao1	1.0025	2.02738e-66	6.45302e-65	ENSMUSG00000004098	Col5a3	-1.95483	6.54618e-71	1.88127e-69
ENSMUSG00000056216	Cebpg	1.23998	2.42496e-66	7.704e-65	ENSMUSG00000019989	Enpp3	1.09454	7.85556e-71	2.24982e-69
ENSMUSG00000047686	Rtl3	-2.28353	4.41597e-66	1.40032e-64	ENSMUSG00000007659	Bcl2l1	1.29911	1.08306e-70	3.09125e-69
ENSMUSG00000034903	Cobll1	2.01309	7.66531e-66	2.42164e-64	ENSMUSG00000036620	Mgat4b	1.01438	9.39116e-70	2.66674e-68
ENSMUSG00000039782	Cpeb2	2.12082	9.31324e-66	2.93134e-64	ENSMUSG00000030956	Fam53b	1.49558	1.7091e-69	4.84495e-68
ENSMUSG00000046572	Zfp518b	-2.6092	1.07357e-65	3.37279e-64	ENSMUSG00000021676	Iqgap2	-4.05856	7.75978e-69	2.1886e-67
ENSMUSG00000033436	Armcx2	-1.17539	2.22978e-65	6.99226e-64	ENSMUSG00000046733	Gprc5a	2.53105	1.85053e-68	5.21052e-67
ENSMUSG00000039835	Nhsl1	1.89843	2.36071e-65	7.38921e-64	ENSMUSG00000022321	Cdh10	-5.91512	2.814e-68	7.89669e-67
ENSMUSG00000031214	Ophn1	1.62295	2.56803e-65	8.00859e-64	ENSMUSG00000018001	Cyth3	1.2039	4.61592e-68	1.29315e-66
ENSMUSG00000005533	Igf1r	-1.31302	3.78137e-65	1.17493e-63	ENSMUSG00000038894	Irs2	1.28331	1.56248e-67	4.34811e-66
ENSMUSG00000027312	Atrn	1.11034	5.7883e-65	1.79522e-63	ENSMUSG00000001986	Gria3	-7.41612	3.53313e-67	9.7832e-66
ENSMUSG00000034161	Scx	-2.31851	9.77222e-65	3.01978e-63	ENSMUSG00000046818	Ddit4l	-5.79847	8.5929e-67	2.37542e-65
ENSMUSG00000001270	Ckb	-5.02132	1.23417e-64	3.79994e-63	ENSMUSG00000048126	Col6a3	2.00187	1.27381e-66	3.5097e-65
ENSMUSG00000090841	Myl6	-1.09932	1.31077e-64	4.0212e-63	ENSMUSG00000039357	Fut11	-1.74409	1.73032e-66	4.75967e-65
ENSMUSG00000032905	Atg12	1.15208	1.3929e-64	4.26546e-63	ENSMUSG00000004070	Hmox2	1.02202	4.07563e-66	1.11926e-64
ENSMUSG00000055368	Slc6a2	2.18813	1.66115e-64	5.07774e-63	ENSMUSG00000050912	Tmem123	-1.03654	4.09784e-66	1.12351e-64
ENSMUSG00000029675	Eln	-1.43115	2.61275e-64	7.97219e-63	ENSMUSG00000015653	Steap2	1.18516	9.96409e-66	2.71404e-64
ENSMUSG00000029851	Tcaf2	-3.2915	3.03458e-64	9.24267e-63	ENSMUSG00000051375	Pcdh1	3.13056	1.09118e-65	2.96734e-64
ENSMUSG00000058914	C1qtnf3	-4.12991	3.16659e-64	9.62746e-63	ENSMUSG00000032925	Itgbl1	-1.36978	1.23379e-65	3.34968e-64
ENSMUSG00000028599	Tnfrsf1b	1.24477	4.99745e-64	1.51667e-62	ENSMUSG00000028121	Bcar3	1.92014	1.73003e-65	4.68934e-64
ENSMUSG00000060487	Samd5	2.21368	5.52552e-64	1.67394e-62	ENSMUSG00000001627	Ifrd1	1.21912	2.71514e-65	7.33572e-64
ENSMUSG00000031349	Nsdhl	1.0513	1.29592e-63	3.91896e-62	ENSMUSG00000035969	Rusc2	-1.34114	3.55705e-65	9.57935e-64
ENSMUSG00000020392	Cdkn2aipnl	1.18623	1.35135e-63	4.07929e-62	ENSMUSG00000038172	Ttc39b	1.06484	3.99225e-65	1.07341e-63
ENSMUSG00000025083	Afap1l2	3.98667	1.53795e-63	4.63434e-62	ENSMUSG00000051331	Cacna1c	-6.0333	1.27602e-64	3.41985e-63
ENSMUSG00000064337	mt-Rnr1	1.26647	1.5473e-63	4.65424e-62	ENSMUSG00000028020	Glrb	-2.33997	2.45074e-64	6.5472e-63
ENSMUSG00000025575	Cant1	1.0238	2.07598e-63	6.23345e-62	ENSMUSG00000041020	Map7d2	2.85178	3.91336e-64	1.04047e-62
ENSMUSG00000007039	Ddah2	-2.77723	2.16158e-63	6.47902e-62	ENSMUSG00000078945	Naip2	2.62478	4.53891e-64	1.20487e-62
ENSMUSG00000031169	Porcn	1.68959	4.16062e-63	1.24269e-61	ENSMUSG00000037465	Klf10	1.49697	4.59477e-64	1.21776e-62
ENSMUSG00000032418	Me1	1.04679	4.60141e-63	1.37193e-61	ENSMUSG00000019841	Rev3l	1.20388	6.08206e-64	1.60938e-62
ENSMUSG00000069171	Nr2f1	-1.27803	1.0065e-62	2.99567e-61	ENSMUSG00000018800	Abca5	-3.82149	2.2678e-63	5.96307e-62
ENSMUSG00000002346	Slc25a42	2.68311	1.17157e-62	3.48086e-61	ENSMUSG00000060657	Marf1	1.11091	4.63403e-63	1.21467e-61
ENSMUSG00000036712	Cyld	1.40946	1.50664e-62	4.46856e-61	ENSMUSG00000037966	Ninj1	1.23096	5.5094e-63	1.44186e-61
ENSMUSG00000047434	Xxylt1	1.01889	2.22883e-62	6.59898e-61	ENSMUSG00000018796	Acsl1	1.46229	2.0799e-62	5.4178e-61
ENSMUSG00000061024	Rrs1	-1.16748	4.59462e-62	1.35561e-60	ENSMUSG00000097195	Snhg5	1.42388	2.34907e-62	6.10941e-61
ENSMUSG00000025227	Mfsd13a	3.72899	6.48479e-62	1.90997e-60	ENSMUSG00000074766	Ism1	-3.30579	2.4335e-62	6.31915e-61
ENSMUSG00000024177	Nme4	-3.18036	6.56307e-62	1.92968e-60	ENSMUSG00000022361	Zhx1	1.20693	3.1929e-62	8.27823e-61
ENSMUSG00000048696	Mex3d	-1.25942	1.58332e-61	4.64722e-60	ENSMUSG00000056214	Pard6g	-3.43031	3.21282e-62	8.31697e-61
ENSMUSG00000024597	Slc12a2	1.06914	1.89207e-61	5.54386e-60	ENSMUSG00000007989	Fzd3	-4.55996	4.8574e-62	1.25548e-60
ENSMUSG00000007659	Bcl2l1	1.3121	2.10557e-61	6.15879e-60	ENSMUSG00000044456	Rin3	1.55772	6.61496e-62	1.70711e-60
ENSMUSG00000045193	Cirbp	-1.33348	2.46534e-61	7.1987e-60	ENSMUSG00000029126	Nsg1	-3.08307	1.93854e-61	4.95679e-60
ENSMUSG00000026923	Notch1	1.1635	2.54321e-61	7.41331e-60	ENSMUSG00000026872	Zeb2	1.33446	2.35507e-61	6.00345e-60
ENSMUSG00000047045	Tmem164	-1.38162	3.39145e-61	9.85205e-60	ENSMUSG00000033763	Mtss1l	1.16785	3.59757e-61	9.11512e-60
ENSMUSG00000007989	Fzd3	-3.3735	3.93815e-61	1.14206e-59	ENSMUSG00000020387	Jade2	1.25214	4.20179e-61	1.06299e-59
ENSMUSG00000004667	Polr2e	-1.29652	4.76223e-61	1.37869e-59	ENSMUSG00000032372	Plscr2	1.99085	4.54926e-61	1.14742e-59
ENSMUSG00000048706	Lurap1l	-1.12929	5.65173e-61	1.63342e-59	ENSMUSG00000037458	Azin1	1.03268	7.44651e-61	1.87533e-59
ENSMUSG00000036106	Prr5	1.36672	5.82649e-61	1.68106e-59	ENSMUSG00000037112	Sik2	1.33528	2.2093e-60	5.54717e-59
ENSMUSG00000038886	Man2a2	1.13708	7.32133e-61	2.10877e-59	ENSMUSG00000016181	Diexf	1.21409	2.351e-60	5.89409e-59
ENSMUSG00000030768	Disp1	-1.61424	8.35725e-61	2.40306e-59	ENSMUSG00000026202	Tuba4a	-4.68145	3.66614e-60	9.17744e-59
ENSMUSG00000052684	Jun	-1.26078	2.20525e-60	6.31959e-59	ENSMUSG00000076441	Ass1	-1.85711	5.6462e-60	1.40919e-58
ENSMUSG00000027221	Chst1	3.86537	2.7301e-60	7.79734e-59	ENSMUSG00000026639	Lamb3	6.18801	7.64112e-60	1.90424e-58
ENSMUSG00000022995	Enah	-1.40128	3.81804e-60	1.08862e-58	ENSMUSG00000027217	Tspan18	-5.04713	8.18365e-60	2.0364e-58
ENSMUSG00000039208	Metrnl	2.00778	4.51674e-60	1.28568e-58	ENSMUSG00000044948	Cfap43	1.45936	8.78887e-60	2.18375e-58
ENSMUSG00000037820	Tgm2	-5.64517	4.68125e-60	1.33027e-58	ENSMUSG00000055958	Gm9987	3.09317	9.87888e-60	2.4473e-58
ENSMUSG00000064339	mt-Rnr2	2.13062	6.80024e-60	1.9292e-58	ENSMUSG00000045045	Lrfn4	1.0322	2.19514e-59	5.41393e-58
ENSMUSG00000044548	Dact1	-4.23318	7.82563e-60	2.2127e-58	ENSMUSG00000009772	Nuak2	-1.56701	2.61144e-59	6.43116e-58
ENSMUSG00000020818	Mfsd11	1.35429	9.12904e-60	2.57694e-58	ENSMUSG00000031337	Mtm1	2.45714	8.48372e-59	2.08313e-57
ENSMUSG00000011877	Git1	1.2845	1.49819e-59	4.22207e-58	ENSMUSG00000037736	Limch1	3.39028	9.85496e-59	2.41273e-57
ENSMUSG00000052632	Asap2	1.55678	1.9553e-59	5.50111e-58	ENSMUSG00000019820	Utrn	1.18893	2.26871e-58	5.5462e-57
ENSMUSG00000018102	Hist1h2bc	1.06364	2.08595e-59	5.85897e-58	ENSMUSG00000035877	Zhx3	1.09644	6.18224e-58	1.50693e-56
ENSMUSG00000025085	Ablim1	2.12436	2.31631e-59	6.49523e-58	ENSMUSG00000053175	Bcl3	-5.73068	1.01549e-57	2.47168e-56
ENSMUSG00000043259	Fam13c	-2.30719	2.42478e-59	6.78817e-58	ENSMUSG00000031169	Porcn	1.73199	1.14161e-57	2.77057e-56
ENSMUSG00000033788	Dysf	-1.71419	3.40963e-59	9.52956e-58	ENSMUSG00000037820	Tgm2	-4.27286	2.40575e-57	5.81313e-56
ENSMUSG00000061878	Sphk1	1.10876	4.17834e-59	1.16588e-57	ENSMUSG00000003228	Grk5	1.00194	2.58638e-57	6.24057e-56
ENSMUSG00000022114	Spry2	-1.27715	2.32598e-58	6.45832e-57	ENSMUSG00000024789	Jak2	1.19341	5.69849e-57	1.36706e-55
ENSMUSG00000026819	Slc25a25	1.3268	2.63846e-58	7.31397e-57	ENSMUSG00000026536	Ifi211	3.32128	1.49061e-56	3.56061e-55
ENSMUSG00000005580	Adcy9	1.94725	2.93141e-58	8.09956e-57	ENSMUSG00000027220	Syt13	-4.86002	1.70813e-56	4.07439e-55
ENSMUSG00000045827	Serpinb9	-1.16784	3.20307e-58	8.83578e-57	ENSMUSG00000066441	Rdh11	1.00626	1.94298e-56	4.62795e-55
ENSMUSG00000021759	Plpp1	1.0002	7.22199e-58	1.98576e-56	ENSMUSG00000028789	Azin2	-1.32703	5.01856e-56	1.19366e-54
ENSMUSG00000026872	Zeb2	1.58484	1.44023e-57	3.95364e-56	ENSMUSG00000022505	Emp2	1.6779	5.28265e-56	1.25468e-54
ENSMUSG00000026202	Tuba4a	-6.1146	1.49643e-57	4.10129e-56	ENSMUSG00000001270	Ckb	-3.8521	7.50594e-56	1.78021e-54
ENSMUSG00000021822	Plau	-4.01975	1.79186e-57	4.90306e-56	ENSMUSG00000034903	Cobll1	1.74395	8.29454e-56	1.96445e-54
ENSMUSG00000026072	Il1r1	-1.12773	2.16168e-57	5.90545e-56	ENSMUSG00000021990	Spata13	1.00429	1.03513e-55	2.4481e-54
ENSMUSG00000034394	Lif	2.10976	2.35856e-57	6.43294e-56	ENSMUSG00000020027	Socs2	1.64618	1.05696e-55	2.4962e-54
ENSMUSG00000036918	Ttc7	1.41316	2.95278e-57	8.04075e-56	ENSMUSG00000028464	Tpm2	-1.25968	1.64027e-55	3.85741e-54
ENSMUSG00000022221	Ripk3	-7.00506	3.51182e-57	9.54775e-56	ENSMUSG00000025746	Il6	1.7972	2.98686e-55	7.00444e-54
ENSMUSG00000031819	Emc8	1.15008	6.94549e-57	1.88227e-55	ENSMUSG00000023868	Pde10a	-4.34783	6.09845e-55	1.42613e-53
ENSMUSG00000041058	Wwp1	1.47887	7.99908e-57	2.16435e-55	ENSMUSG00000035828	Pim3	1.14102	7.54896e-55	1.7555e-53
ENSMUSG00000021493	Pdlim7	-1.25319	1.65111e-56	4.4462e-55	ENSMUSG00000032724	Abtb2	1.13541	9.67675e-55	2.24407e-53
ENSMUSG00000033863	Klf9	1.2726	1.81091e-56	4.86879e-55	ENSMUSG00000022661	Cd200	-8.0822	1.21219e-54	2.80331e-53
ENSMUSG00000027346	Gpcpd1	1.05931	2.1722e-56	5.83091e-55	ENSMUSG00000026413	Pkp1	2.21917	1.21726e-54	2.81114e-53
ENSMUSG00000078945	Naip2	2.73372	2.4489e-56	6.55294e-55	ENSMUSG00000044807	Zfp354c	-1.362	1.31255e-54	3.02702e-53
ENSMUSG00000023832	Acat2	1.044	3.01678e-56	8.0598e-55	ENSMUSG00000036712	Cyld	1.22345	2.14618e-54	4.92235e-53
ENSMUSG00000019256	Ahr	-2.19225	3.89504e-56	1.03898e-54	ENSMUSG00000013236	Ptprs	-1.09007	3.60953e-54	8.26727e-53
ENSMUSG00000035373	Ccl7	2.59894	4.32664e-56	1.1523e-54	ENSMUSG00000067818	Myl9	-10.0588	3.70819e-54	8.4816e-53
ENSMUSG00000069270	Hist1h2ac	3.46897	5.70974e-56	1.51827e-54	ENSMUSG00000015652	Steap1	1.7679	4.47856e-54	1.02296e-52
ENSMUSG00000000838	Fmr1	1.1413	7.13892e-56	1.89533e-54	ENSMUSG00000020758	Itgb4	3.09832	6.76696e-54	1.54355e-52
ENSMUSG00000022421	Nptxr	1.2322	9.2082e-56	2.44089e-54	ENSMUSG00000039221	Rpl22l1	-1.16597	9.56778e-54	2.17944e-52
ENSMUSG00000027220	Syt13	-3.26476	9.58973e-56	2.53806e-54	ENSMUSG00000031007	Atp6ap2	1.01144	1.08589e-53	2.47019e-52
ENSMUSG00000054150	Syne3	2.22633	1.14346e-55	3.02162e-54	ENSMUSG00000021760	Gpx8	-1.15069	1.19085e-53	2.70525e-52
ENSMUSG00000055172	C1ra	4.23546	1.46269e-55	3.8532e-54	ENSMUSG00000058258	Idi1	1.04234	3.35005e-53	7.56911e-52
ENSMUSG00000007655	Cav1	1.96648	1.64966e-55	4.33898e-54	ENSMUSG00000033209	Ttc28	-1.46063	5.25876e-53	1.18656e-51
ENSMUSG00000038521	C1s1	4.28406	3.1695e-55	8.29793e-54	ENSMUSG00000041444	Arhgap32	1.83817	7.99683e-53	1.7995e-51
ENSMUSG00000039157	Fam102a	1.82748	4.26902e-55	1.11593e-53	ENSMUSG00000040488	Ltbp4	-7.54991	8.65892e-53	1.94325e-51
ENSMUSG00000039347	Atp6v0e2	3.18242	7.81657e-55	2.03387e-53	ENSMUSG00000014846	Tppp3	1.46484	8.99038e-53	2.01493e-51
ENSMUSG00000027368	Dusp2	-2.54449	8.67605e-55	2.25405e-53	ENSMUSG00000021711	Trappc13	-1.34271	1.40687e-52	3.14043e-51
ENSMUSG00000021750	Fam107a	3.42126	9.63648e-55	2.49974e-53	ENSMUSG00000030616	Sytl2	-3.06086	1.43679e-52	3.20296e-51
ENSMUSG00000028226	Mmp16	-1.50835	1.10633e-54	2.86547e-53	ENSMUSG00000047370	Gm7367	1.73621	3.04979e-52	6.77159e-51
ENSMUSG00000027203	Dut	-1.1442	1.1938e-54	3.08263e-53	ENSMUSG00000022708	Zbtb20	1.21862	5.43062e-52	1.20099e-50
ENSMUSG00000046687	Gm5424	-3.06249	1.58574e-54	4.08847e-53	ENSMUSG00000031274	Col4a5	1.6053	5.90595e-52	1.30439e-50
ENSMUSG00000035172	Plekhh3	1.57266	1.79171e-54	4.61249e-53	ENSMUSG00000075012	Fjx1	-2.72072	6.24463e-52	1.37555e-50
ENSMUSG00000007617	Homer1	-1.68609	2.62753e-54	6.75394e-53	ENSMUSG00000039850	Endov	1.24241	6.65957e-52	1.46309e-50
ENSMUSG00000023015	Racgap1	1.23695	3.12181e-54	8.00023e-53	ENSMUSG00000051379	Flrt3	-4.72488	1.24251e-51	2.71547e-50
ENSMUSG00000025026	Add3	1.05289	3.87778e-54	9.90762e-53	ENSMUSG00000022359	Wdyhv1	2.31578	1.71057e-51	3.72864e-50
ENSMUSG00000031250	Tnmd	-4.92393	4.49544e-54	1.14684e-52	ENSMUSG00000049551	Fzd9	-2.51893	2.30192e-51	4.99807e-50
ENSMUSG00000004891	Nes	-2.84736	4.95899e-54	1.2632e-52	ENSMUSG00000019917	2025-09-10	1.42172	2.32483e-51	5.04126e-50
ENSMUSG00000049804	Armcx4	-1.8334	6.04813e-54	1.53373e-52	ENSMUSG00000032826	Ank2	3.4068	2.66656e-51	5.77478e-50
ENSMUSG00000059430	Actg2	-7.08631	6.46617e-54	1.63729e-52	ENSMUSG00000027207	Galk2	1.01194	2.96847e-51	6.42027e-50
ENSMUSG00000092274	Neat1	1.96209	1.59217e-53	4.01355e-52	ENSMUSG00000039831	Arhgap29	-1.00817	2.98761e-51	6.45331e-50
ENSMUSG00000032243	Itga11	-3.97696	3.55686e-53	8.92636e-52	ENSMUSG00000024610	Cd74	3.68325	3.45822e-51	7.45057e-50
ENSMUSG00000050370	Ch25h	-5.22135	6.10228e-53	1.52243e-51	ENSMUSG00000025366	Esyt1	-1.02396	5.97641e-51	1.27934e-49
ENSMUSG00000022018	Rgcc	-1.45617	6.14303e-53	1.53035e-51	ENSMUSG00000052560	Cpne8	1.50662	6.74985e-51	1.44305e-49
ENSMUSG00000042444	Mindy2	1.92373	6.44512e-53	1.60325e-51	ENSMUSG00000058914	C1qtnf3	-3.19043	9.63348e-51	2.05691e-49
ENSMUSG00000023905	Tnfrsf12a	-1.41352	7.09516e-53	1.76236e-51	ENSMUSG00000040675	Mthfd1l	1.4204	1.3015e-50	2.77538e-49
ENSMUSG00000020307	Cdc34	-1.16745	8.88313e-53	2.20003e-51	ENSMUSG00000028226	Mmp16	-1.35172	2.5662e-50	5.44445e-49
ENSMUSG00000068196	Col8a1	-1.86425	1.12312e-52	2.7775e-51	ENSMUSG00000016946	Kctd5	-1.17568	2.9363e-50	6.22175e-49
ENSMUSG00000041482	Piezo2	-7.62237	1.66828e-52	4.1197e-51	ENSMUSG00000032109	Nlrx1	-2.97083	3.60036e-50	7.61917e-49
ENSMUSG00000055866	Per2	2.97328	1.83274e-52	4.51925e-51	ENSMUSG00000060639	Hist1h4i	1.43737	5.65348e-50	1.19338e-48
ENSMUSG00000022799	Arhgap31	1.08556	2.13043e-52	5.23808e-51	ENSMUSG00000028883	Sema3a	-2.36914	6.3319e-50	1.3349e-48
ENSMUSG00000027985	Lef1	2.25851	2.16934e-52	5.32603e-51	ENSMUSG00000016552	Foxred2	1.77901	6.62081e-50	1.39229e-48
ENSMUSG00000034522	Zfp395	1.30292	2.49969e-52	6.11055e-51	ENSMUSG00000027203	Dut	-1.01588	7.6971e-50	1.61659e-48
ENSMUSG00000003123	Lipe	2.13738	3.17353e-52	7.7466e-51	ENSMUSG00000034248	Slc25a37	1.29642	1.25115e-49	2.62114e-48
ENSMUSG00000026185	Igfbp5	-2.93446	3.73799e-52	9.09828e-51	ENSMUSG00000041481	Serpina3g	4.08946	2.31959e-49	4.84732e-48
ENSMUSG00000017057	Il13ra1	-11.0051	4.92499e-52	1.19703e-50	ENSMUSG00000024912	Fosl1	1.36309	6.0013e-49	1.24168e-47
ENSMUSG00000030774	Pak1	-1.00955	8.23431e-52	1.98996e-50	ENSMUSG00000014158	Trpv4	1.04717	8.94931e-49	1.8425e-47
ENSMUSG00000036565	Ttyh3	-1.02447	9.01264e-52	2.17496e-50	ENSMUSG00000022770	Dlg1	1.00615	1.15959e-48	2.3815e-47
ENSMUSG00000029822	Osbpl3	-1.40493	9.53193e-52	2.297e-50	ENSMUSG00000069089	Cdk7	-1.25885	1.17063e-48	2.40122e-47
ENSMUSG00000052751	Repin1	1.42695	1.27769e-51	3.07462e-50	ENSMUSG00000021474	Sfxn1	-1.01042	1.19332e-48	2.44476e-47
ENSMUSG00000025762	Larp1b	1.94163	2.16862e-51	5.20378e-50	ENSMUSG00000030554	Synm	-1.44427	2.28053e-48	4.65502e-47
ENSMUSG00000046807	Lrrc75b	1.05855	2.6488e-51	6.34702e-50	ENSMUSG00000021822	Plau	-3.20552	2.83216e-48	5.7669e-47
ENSMUSG00000017756	Slc12a7	-1.48451	3.81691e-51	9.12026e-50	ENSMUSG00000015501	Hivep2	1.6701	4.18154e-48	8.4732e-47
ENSMUSG00000004929	Thop1	-1.13753	4.43366e-51	1.05642e-49	ENSMUSG00000055368	Slc6a2	1.90833	4.92069e-48	9.95888e-47
ENSMUSG00000115338	Pnp	1.01185	6.34086e-51	1.50873e-49	ENSMUSG00000092035	Peg10	-1.27011	1.03651e-47	2.08765e-46
ENSMUSG00000036334	Igsf10	-2.11789	6.71203e-51	1.59481e-49	ENSMUSG00000024163	Mapk8ip3	1.2984	1.31628e-47	2.6384e-46
ENSMUSG00000029334	Prkg2	-3.47063	7.05323e-51	1.67354e-49	ENSMUSG00000034610	Tut4	-1.23224	1.43121e-47	2.86533e-46
ENSMUSG00000037031	Tspan15	1.73749	7.1756e-51	1.7002e-49	ENSMUSG00000035376	Hacd2	1.20902	1.69697e-47	3.38928e-46
ENSMUSG00000029108	Pcdh7	-1.0801	7.25303e-51	1.71615e-49	ENSMUSG00000024570	Rbfa	-1.88863	3.94065e-47	7.85168e-46
ENSMUSG00000026730	Pter	2.39534	7.65553e-51	1.80886e-49	ENSMUSG00000025268	Maged2	-1.0259	6.74368e-47	1.32782e-45
ENSMUSG00000037966	Ninj1	1.2611	9.37773e-51	2.2127e-49	ENSMUSG00000025931	Paqr8	-1.27084	1.36543e-46	2.6822e-45
ENSMUSG00000028729	Ebna1bp2	-1.15519	1.00777e-50	2.37455e-49	ENSMUSG00000026678	Rgs5	-4.08461	1.77129e-46	3.47535e-45
ENSMUSG00000019990	Pde7b	-4.73001	1.23524e-50	2.90649e-49	ENSMUSG00000035385	Ccl2	2.06531	2.14827e-46	4.21005e-45
ENSMUSG00000022367	Has2	-1.09279	1.31445e-50	3.08859e-49	ENSMUSG00000020220	Vps13d	1.2804	2.55134e-46	4.98826e-45
ENSMUSG00000057967	Fgf18	-7.87871	1.39663e-50	3.27715e-49	ENSMUSG00000017724	Etv4	-2.54034	2.59142e-46	5.0607e-45
ENSMUSG00000028664	Ephb2	-1.00825	2.16242e-50	5.06005e-49	ENSMUSG00000033088	Triobp	1.57367	6.05444e-46	1.17275e-44
ENSMUSG00000074170	Plekhf1	1.4771	2.32801e-50	5.43256e-49	ENSMUSG00000051225	Fam83a	4.06947	9.84175e-46	1.89536e-44
ENSMUSG00000026888	Grb14	-1.38428	2.71805e-50	6.33404e-49	ENSMUSG00000026620	Mark1	-4.64884	1.40797e-45	2.70703e-44
ENSMUSG00000070469	Adamtsl3	-1.15467	4.1758e-50	9.71776e-49	ENSMUSG00000027204	Fbn1	-1.34827	2.62415e-45	5.01896e-44
ENSMUSG00000041264	Uspl1	-1.34248	4.39763e-50	1.022e-48	ENSMUSG00000111942	Gm5182	1.13186	3.45247e-45	6.58809e-44
ENSMUSG00000024319	Vps52	-1.37756	5.92995e-50	1.37622e-48	ENSMUSG00000028527	Ak4	1.54038	4.78441e-45	9.10892e-44
ENSMUSG00000091119	Ccdc152	4.01457	5.94714e-50	1.37832e-48	ENSMUSG00000057963	Itpk1	2.10758	6.16466e-45	1.17101e-43
ENSMUSG00000073987	Ggh	1.31575	6.32108e-50	1.46299e-48	ENSMUSG00000051483	Cbr1	-1.58698	6.80047e-45	1.29031e-43
ENSMUSG00000022272	Myo10	1.27666	7.09674e-50	1.64028e-48	ENSMUSG00000018167	Stard3	1.08586	8.88707e-45	1.68431e-43
ENSMUSG00000028800	Hdac1	-1.09495	8.18098e-50	1.88574e-48	ENSMUSG00000020427	Igfbp3	-4.60662	1.17273e-44	2.21255e-43
ENSMUSG00000021474	Sfxn1	-1.11062	8.40456e-50	1.93465e-48	ENSMUSG00000025451	Paip1	-1.03426	1.31324e-44	2.47486e-43
ENSMUSG00000027330	Cdc25b	1.64257	1.17836e-49	2.70512e-48	ENSMUSG00000000440	Pparg	2.2616	1.42425e-44	2.68103e-43
ENSMUSG00000050953	Gja1	1.02328	1.2624e-49	2.89415e-48	ENSMUSG00000042978	Sbk1	-1.82558	1.77958e-44	3.34613e-43
ENSMUSG00000021326	Trim27	-1.1153	1.42035e-49	3.24804e-48	ENSMUSG00000022836	Mylk	2.60969	1.78686e-44	3.35604e-43
ENSMUSG00000071072	Ptges3	-1.0389	1.4206e-49	3.24804e-48	ENSMUSG00000000266	Mid2	1.38353	2.91783e-44	5.44347e-43
ENSMUSG00000037318	Traf3ip3	2.51058	1.45893e-49	3.3312e-48	ENSMUSG00000032625	Thsd7a	-4.57001	4.56638e-44	8.49051e-43
ENSMUSG00000030268	Bcat1	-1.26134	1.91918e-49	4.37619e-48	ENSMUSG00000019779	Frk	1.50404	5.37011e-44	9.96275e-43
ENSMUSG00000060703	Cd302	-3.6128	2.55145e-49	5.79456e-48	ENSMUSG00000044548	Dact1	-5.52177	8.96604e-44	1.65604e-42
ENSMUSG00000038456	Dennd2a	-2.31784	2.73003e-49	6.19185e-48	ENSMUSG00000055172	C1ra	3.93694	1.31663e-43	2.42914e-42
ENSMUSG00000000876	Pxmp4	1.1359	3.00729e-49	6.81156e-48	ENSMUSG00000031250	Tnmd	-5.07976	1.35619e-43	2.49936e-42
ENSMUSG00000035407	Kank4	-4.43308	3.53976e-49	7.99627e-48	ENSMUSG00000019699	Akt3	1.07632	2.961e-43	5.42104e-42
ENSMUSG00000025366	Esyt1	-1.07221	3.9437e-49	8.89692e-48	ENSMUSG00000022364	Tbc1d31	1.61095	5.25393e-43	9.59791e-42
ENSMUSG00000022091	Sorbs3	1.26051	8.23808e-49	1.84379e-47	ENSMUSG00000070284	Gmppb	-1.0714	6.0336e-43	1.09982e-41
ENSMUSG00000051627	Hist1h1e	2.97409	1.28972e-48	2.87897e-47	ENSMUSG00000057315	Arhgap24	1.01293	2.2721e-42	4.1281e-41
ENSMUSG00000040188	Scamp2	1.14467	1.33245e-48	2.97044e-47	ENSMUSG00000032192	Gnb5	-1.79584	2.31077e-42	4.1938e-41
ENSMUSG00000019979	Apaf1	-1.59286	1.38443e-48	3.08227e-47	ENSMUSG00000022438	Parvb	1.17314	2.38123e-42	4.31698e-41
ENSMUSG00000072905	Gm2016	8.23004	1.42821e-48	3.17557e-47	ENSMUSG00000021488	Nsd1	-1.02505	2.74653e-42	4.97383e-41
ENSMUSG00000032060	Cryab	3.36386	1.74036e-48	3.8595e-47	ENSMUSG00000040152	Thbs1	-1.46043	5.0403e-42	9.09815e-41
ENSMUSG00000024070	Prkd3	-1.0125	3.47619e-48	7.68886e-47	ENSMUSG00000020042	Btbd11	-4.43665	7.36698e-42	1.32836e-40
ENSMUSG00000039357	Fut11	-1.29417	4.13413e-48	9.13222e-47	ENSMUSG00000064337	mt-Rnr1	1.11159	8.85479e-42	1.58977e-40
ENSMUSG00000039109	F13a1	5.45489	4.63855e-48	1.02199e-46	ENSMUSG00000055866	Per2	2.56089	1.06928e-41	1.9177e-40
ENSMUSG00000028464	Tpm2	-1.1641	5.17513e-48	1.13873e-46	ENSMUSG00000071041	Impdh2-ps	-1.12156	1.41211e-41	2.51633e-40
ENSMUSG00000035559	Mpv17l2	1.26843	6.78822e-48	1.48788e-46	ENSMUSG00000025158	Rfng	1.19474	1.51552e-41	2.69772e-40
ENSMUSG00000066026	Dhrs3	1.50761	7.90636e-48	1.73073e-46	ENSMUSG00000074971	Fibin	1.20938	2.15802e-41	3.82916e-40
ENSMUSG00000027111	Itga6	3.43018	9.21754e-48	2.01515e-46	ENSMUSG00000025083	Afap1l2	3.49444	2.5248e-41	4.47048e-40
ENSMUSG00000023048	Prr13	1.15263	9.4037e-48	2.0532e-46	ENSMUSG00000039458	Mtmr12	1.14397	4.35757e-41	7.65072e-40
ENSMUSG00000030691	Fchsd2	1.58125	1.8899e-47	4.10526e-46	ENSMUSG00000020057	Dram1	1.06687	8.59255e-41	1.49916e-39
ENSMUSG00000039831	Arhgap29	-1.01476	2.77016e-47	6.00201e-46	ENSMUSG00000008035	Mid1ip1	1.12205	1.23446e-40	2.15154e-39
ENSMUSG00000053617	Sh3pxd2a	1.07308	5.29596e-47	1.14163e-45	ENSMUSG00000034663	Bmp2k	1.22095	1.32395e-40	2.30271e-39
ENSMUSG00000027806	Tsc22d2	-1.04112	1.24453e-46	2.66584e-45	ENSMUSG00000044447	Dock5	1.0602	3.7117e-40	6.41556e-39
ENSMUSG00000022770	Dlg1	1.07116	2.62343e-46	5.58425e-45	ENSMUSG00000020086	H2afy2	-1.70208	4.23437e-40	7.31141e-39
ENSMUSG00000022075	Rhobtb2	-1.51376	2.89332e-46	6.15102e-45	ENSMUSG00000035900	Gramd4	1.01557	4.9883e-40	8.58656e-39
ENSMUSG00000027995	Tlr2	1.64991	3.0968e-46	6.56716e-45	ENSMUSG00000041439	Mfsd6	3.16166	7.71275e-40	1.31811e-38
ENSMUSG00000061981	Flot2	1.10001	3.17259e-46	6.71948e-45	ENSMUSG00000040563	Plppr2	-1.43756	8.16312e-40	1.39366e-38
ENSMUSG00000074272	Ceacam1	7.58427	3.30571e-46	6.98398e-45	ENSMUSG00000026014	Raph1	1.61922	8.77379e-40	1.49638e-38
ENSMUSG00000060981	Hist1h4h	3.46661	4.26881e-46	8.99632e-45	ENSMUSG00000021994	Wnt5a	-8.61734	8.79737e-40	1.49887e-38
ENSMUSG00000035890	Rnf126	-1.04227	4.56798e-46	9.61486e-45	ENSMUSG00000004885	Crabp2	-2.03174	9.31251e-40	1.58503e-38
ENSMUSG00000023909	Paqr4	2.27381	4.89211e-46	1.02716e-44	ENSMUSG00000023915	Tnfrsf21	-7.92897	1.00419e-39	1.70222e-38
ENSMUSG00000042988	Notum	-3.78926	5.22917e-46	1.09657e-44	ENSMUSG00000027030	Stk39	-1.52621	1.01484e-39	1.71854e-38
ENSMUSG00000020432	Tcn2	-1.31724	7.57609e-46	1.58481e-44	ENSMUSG00000040808	S100g	-4.78135	1.30206e-39	2.20269e-38
ENSMUSG00000063506	Arhgap22	-4.12618	1.42934e-45	2.97895e-44	ENSMUSG00000002346	Slc25a42	2.25098	1.34847e-39	2.27659e-38
ENSMUSG00000028906	Epb41	-2.24123	1.79947e-45	3.73659e-44	ENSMUSG00000021750	Fam107a	2.86154	1.45063e-39	2.44411e-38
ENSMUSG00000040808	S100g	-5.27054	6.01723e-45	1.24339e-43	ENSMUSG00000037926	Ssh2	1.01579	1.49351e-39	2.51382e-38
ENSMUSG00000002908	Kcnn1	-4.2462	6.71595e-45	1.3844e-43	ENSMUSG00000030849	Fgfr2	-1.37709	1.69811e-39	2.85532e-38
ENSMUSG00000025931	Paqr8	-1.14833	7.38955e-45	1.51956e-43	ENSMUSG00000036918	Ttc7	1.14003	1.73669e-39	2.91725e-38
ENSMUSG00000021215	Net1	1.08677	1.25723e-44	2.5822e-43	ENSMUSG00000017057	Il13ra1	-10.9843	1.79756e-39	3.01647e-38
ENSMUSG00000058385	Hist1h2bg	2.76292	1.30593e-44	2.67897e-43	ENSMUSG00000003721	Insig2	1.04039	1.81295e-39	3.03924e-38
ENSMUSG00000047945	Marcksl1	-11.6789	2.10259e-44	4.30282e-43	ENSMUSG00000039239	Tgfb2	-1.21539	2.77666e-39	4.63156e-38
ENSMUSG00000006731	B4galnt1	-1.5553	2.31256e-44	4.72681e-43	ENSMUSG00000015243	Abca1	1.1937	3.77935e-39	6.26693e-38
ENSMUSG00000025666	Tmem47	-2.67672	2.36564e-44	4.8295e-43	ENSMUSG00000043557	Mdga1	-2.17666	5.53263e-39	9.10131e-38
ENSMUSG00000070713	Gm10282	1.00732	2.81933e-44	5.7488e-43	ENSMUSG00000003070	Efna2	-3.68361	6.11287e-39	1.00459e-37
ENSMUSG00000020121	Srgap1	-4.71811	3.897e-44	7.93669e-43	ENSMUSG00000074063	Osgin1	2.09675	6.44118e-39	1.05751e-37
ENSMUSG00000048249	Crebrf	1.67564	6.37561e-44	1.29226e-42	ENSMUSG00000054428	Atpif1	-1.03973	7.95285e-39	1.30185e-37
ENSMUSG00000039850	Endov	1.16889	9.33649e-44	1.88564e-42	ENSMUSG00000029287	Tgfbr3	1.01934	1.07004e-38	1.74819e-37
ENSMUSG00000047222	Rnase2a	5.03994	9.93798e-44	2.00473e-42	ENSMUSG00000020818	Mfsd11	1.06709	1.08384e-38	1.769e-37
ENSMUSG00000049047	Armcx3	-1.37322	1.0423e-43	2.10007e-42	ENSMUSG00000039157	Fam102a	1.58294	1.2595e-38	2.05369e-37
ENSMUSG00000038459	Abhd17c	1.10101	1.05677e-43	2.12671e-42	ENSMUSG00000039005	Tlr4	1.29288	1.35139e-38	2.19924e-37
ENSMUSG00000079442	St6galnac4	1.05628	1.34886e-43	2.7049e-42	ENSMUSG00000030020	Prickle2	2.10569	1.82469e-38	2.95508e-37
ENSMUSG00000031434	Morc4	-4.29601	1.82223e-43	3.64984e-42	ENSMUSG00000028078	Dclk2	1.58122	1.83197e-38	2.96398e-37
ENSMUSG00000019997	Ctgf	-2.07891	2.51518e-43	5.03184e-42	ENSMUSG00000057766	Ankrd29	2.48028	1.88663e-38	3.04947e-37
ENSMUSG00000047557	Lxn	1.03137	2.71632e-43	5.42784e-42	ENSMUSG00000020150	Gamt	-1.63993	2.2745e-38	3.66931e-37
ENSMUSG00000099083	Atf7	1.09788	4.12522e-43	8.21413e-42	ENSMUSG00000034485	Uaca	1.83985	2.41102e-38	3.8858e-37
ENSMUSG00000066406	Akap13	1.46905	5.32451e-43	1.05897e-41	ENSMUSG00000028885	Smpdl3b	2.01312	6.43905e-38	1.0308e-36
ENSMUSG00000044288	Cnr1	-1.28384	5.99311e-43	1.18916e-41	ENSMUSG00000024165	Jpt2	-1.41235	8.18704e-38	1.30687e-36
ENSMUSG00000053626	Tll1	-2.08442	6.51616e-43	1.29143e-41	ENSMUSG00000003518	Dusp3	-1.84918	8.26023e-38	1.3173e-36
ENSMUSG00000018167	Stard3	1.12293	7.33948e-43	1.45291e-41	ENSMUSG00000010476	Ebf3	-1.1693	8.97619e-38	1.42875e-36
ENSMUSG00000042428	Mgat3	-1.69213	9.72724e-43	1.9211e-41	ENSMUSG00000042379	Esm1	3.4239	9.46048e-38	1.5044e-36
ENSMUSG00000033730	Egr3	1.41779	1.0645e-42	2.09991e-41	ENSMUSG00000024818	Slc25a45	2.09101	9.86839e-38	1.56777e-36
ENSMUSG00000036446	Lum	-4.45274	1.18955e-42	2.34387e-41	ENSMUSG00000039697	Ncoa7	1.31161	1.86532e-37	2.94657e-36
ENSMUSG00000020580	Rock2	-1.168	1.37083e-42	2.6948e-41	ENSMUSG00000062609	Kcnj15	-3.26667	1.97847e-37	3.11646e-36
ENSMUSG00000062609	Kcnj15	-6.04079	1.64095e-42	3.21463e-41	ENSMUSG00000020432	Tcn2	-1.12717	1.99469e-37	3.13905e-36
ENSMUSG00000028347	Tmeff1	-1.35858	1.99446e-42	3.89816e-41	ENSMUSG00000039307	Hexdc	2.09051	2.65681e-37	4.16925e-36
ENSMUSG00000001986	Gria3	-1.63075	2.87818e-42	5.61891e-41	ENSMUSG00000055612	Cdca7	-1.5355	2.67065e-37	4.18704e-36
ENSMUSG00000099583	Hist1h3d	2.72276	3.01248e-42	5.87433e-41	ENSMUSG00000029119	Man2b2	-1.09746	2.69979e-37	4.22875e-36
ENSMUSG00000039196	Orm1	4.57217	5.2641e-42	1.02063e-40	ENSMUSG00000041594	Tmtc4	-1.23038	5.79829e-37	9.01434e-36
ENSMUSG00000073755	5730409E04Rik	-1.70407	1.19142e-41	2.29166e-40	ENSMUSG00000022822	Abcc5	1.11821	6.30705e-37	9.79617e-36
ENSMUSG00000048402	Gli2	-4.05212	1.35308e-41	2.59966e-40	ENSMUSG00000072623	Zfp9	-1.25779	7.9404e-37	1.23102e-35
ENSMUSG00000034610	Tut4	-1.3234	1.42858e-41	2.73543e-40	ENSMUSG00000000355	Mcts1	-1.3562	1.28079e-36	1.9783e-35
ENSMUSG00000024236	Svil	-1.11959	1.70484e-41	3.24974e-40	ENSMUSG00000020331	Hcn2	-3.0655	1.41161e-36	2.17834e-35
ENSMUSG00000028370	Pappa	-1.836	1.71433e-41	3.26416e-40	ENSMUSG00000025041	Nt5c2	1.13604	1.4642e-36	2.2574e-35
ENSMUSG00000027952	Pmvk	1.98275	1.80096e-41	3.42526e-40	ENSMUSG00000036446	Lum	-4.26148	1.56179e-36	2.40343e-35
ENSMUSG00000027737	Slc7a11	2.13479	2.8327e-41	5.36348e-40	ENSMUSG00000048402	Gli2	-4.18723	1.68063e-36	2.58393e-35
ENSMUSG00000025764	Jade1	1.6537	3.84986e-41	7.28126e-40	ENSMUSG00000051339	2900026A02Rik	-2.40194	1.78111e-36	2.73589e-35
ENSMUSG00000026574	Dpt	-4.03322	4.28063e-41	8.08695e-40	ENSMUSG00000079144	A130010J15Rik	1.33647	1.91935e-36	2.94553e-35
ENSMUSG00000021676	Iqgap2	-2.13328	6.79898e-41	1.28161e-39	ENSMUSG00000006651	Aplp1	-9.16036	2.38344e-36	3.65438e-35
ENSMUSG00000006445	Epha2	-1.58222	9.03216e-41	1.69691e-39	ENSMUSG00000070526	Peg12	-4.26611	4.24373e-36	6.48286e-35
ENSMUSG00000057738	Sptan1	1.01674	9.2399e-41	1.73401e-39	ENSMUSG00000023972	Ptk7	-8.20034	6.12373e-36	9.32919e-35
ENSMUSG00000054263	Lifr	1.16706	9.39075e-41	1.76038e-39	ENSMUSG00000030790	Adm	-1.47708	1.07864e-35	1.62986e-34
ENSMUSG00000024140	Epas1	2.64222	1.24824e-40	2.33477e-39	ENSMUSG00000059430	Actg2	-7.5269	1.33535e-35	2.01231e-34
ENSMUSG00000024163	Mapk8ip3	1.22083	1.62819e-40	3.03541e-39	ENSMUSG00000035407	Kank4	-3.30159	3.25035e-35	4.84563e-34
ENSMUSG00000032826	Ank2	3.39897	2.02311e-40	3.75515e-39	ENSMUSG00000056313	Tcim	1.58194	4.93519e-35	7.3247e-34
ENSMUSG00000024130	Abca3	2.10773	2.04738e-40	3.79604e-39	ENSMUSG00000017667	Zfp334	-1.8305	9.75729e-35	1.4392e-33
ENSMUSG00000090958	Lrrc32	3.74133	2.0601e-40	3.81546e-39	ENSMUSG00000037010	Apln	1.33604	1.24687e-34	1.82784e-33
ENSMUSG00000029999	Tgfa	3.04642	2.43979e-40	4.50883e-39	ENSMUSG00000033792	Atp7a	1.046	1.51764e-34	2.21698e-33
ENSMUSG00000044807	Zfp354c	-1.17602	2.50274e-40	4.62012e-39	ENSMUSG00000026767	Mindy3	1.02261	1.57261e-34	2.29527e-33
ENSMUSG00000007480	Mc5r	3.83124	2.51784e-40	4.64295e-39	ENSMUSG00000043822	Adamtsl5	1.70911	1.72495e-34	2.51322e-33
ENSMUSG00000021318	Gli3	-1.28974	3.60246e-40	6.62142e-39	ENSMUSG00000023990	Tfeb	1.25243	2.18163e-34	3.1703e-33
ENSMUSG00000035754	Wdr18	-1.04923	3.93735e-40	7.22913e-39	ENSMUSG00000000244	Tspan32	5.69978	2.51283e-34	3.64207e-33
ENSMUSG00000030123	Plxnd1	1.14366	4.11587e-40	7.54058e-39	ENSMUSG00000017756	Slc12a7	-1.22546	2.89845e-34	4.1937e-33
ENSMUSG00000019278	Dpep1	-1.56454	4.66564e-40	8.51103e-39	ENSMUSG00000025792	Slc25a10	1.04562	3.42946e-34	4.95343e-33
ENSMUSG00000029126	Nsg1	-2.012	5.04031e-40	9.18462e-39	ENSMUSG00000038178	Slc43a2	1.0645	3.47745e-34	5.01841e-33
ENSMUSG00000037926	Ssh2	1.31478	5.64751e-40	1.02361e-38	ENSMUSG00000021843	Ktn1	1.05529	5.22808e-34	7.51879e-33
ENSMUSG00000058254	Tspan7	2.38918	5.6591e-40	1.02462e-38	ENSMUSG00000007039	Ddah2	-1.3744	7.43782e-34	1.06692e-32
ENSMUSG00000018849	Wwc1	2.43774	6.6451e-40	1.20186e-38	ENSMUSG00000037138	Aff3	-1.88553	7.72357e-34	1.10696e-32
ENSMUSG00000024235	Map3k8	4.55056	6.73926e-40	1.21759e-38	ENSMUSG00000067780	Pi15	-5.37146	1.35577e-33	1.93481e-32
ENSMUSG00000015053	Gata2	-1.31685	7.43685e-40	1.34077e-38	ENSMUSG00000002983	Relb	1.41744	1.62476e-33	2.31473e-32
ENSMUSG00000016995	Matn4	-4.98841	1.32228e-39	2.3738e-38	ENSMUSG00000034762	Glis1	-1.71911	1.72984e-33	2.46234e-32
ENSMUSG00000038372	Gmds	1.24453	1.35848e-39	2.43622e-38	ENSMUSG00000074272	Ceacam1	6.55868	1.91083e-33	2.71302e-32
ENSMUSG00000053647	Gper1	3.87046	1.48753e-39	2.66483e-38	ENSMUSG00000020363	Gfpt2	-7.33732	3.01996e-33	4.26241e-32
ENSMUSG00000020536	Llgl1	-1.01323	1.49912e-39	2.68276e-38	ENSMUSG00000032657	Fam189b	-3.93202	3.10447e-33	4.37799e-32
ENSMUSG00000048482	Bdnf	1.04108	2.37809e-39	4.2334e-38	ENSMUSG00000026888	Grb14	-1.09416	3.35228e-33	4.7155e-32
ENSMUSG00000020866	Cacna1g	1.34167	2.65544e-39	4.72217e-38	ENSMUSG00000062210	Tnfaip8	1.31008	4.26494e-33	5.98418e-32
ENSMUSG00000008730	Hipk1	1.0371	3.68115e-39	6.53249e-38	ENSMUSG00000023092	Fhl1	-1.58477	9.5391e-33	1.32618e-31
ENSMUSG00000069305	Hist1h4n	4.47639	4.10541e-39	7.27777e-38	ENSMUSG00000022864	D16Ertd472e	1.04022	9.8882e-33	1.37243e-31
ENSMUSG00000037410	Tbc1d2b	1.12133	4.62636e-39	8.19271e-38	ENSMUSG00000029851	Tcaf2	-7.22692	1.14499e-32	1.58786e-31
ENSMUSG00000017716	Birc5	1.49193	6.05238e-39	1.06957e-37	ENSMUSG00000070858	Gm1673	-3.77785	1.19889e-32	1.66123e-31
ENSMUSG00000041272	Tox	-1.23295	7.02602e-39	1.23905e-37	ENSMUSG00000035172	Plekhh3	1.21004	1.51864e-32	2.09733e-31
ENSMUSG00000057766	Ankrd29	2.5714	9.08241e-39	1.59506e-37	ENSMUSG00000048490	Nrip1	1.11458	3.32953e-32	4.57934e-31
ENSMUSG00000074743	Thbd	-1.23044	9.41831e-39	1.65064e-37	ENSMUSG00000053560	Ier2	1.66794	3.90677e-32	5.36001e-31
ENSMUSG00000044217	Aqp5	2.50285	9.51714e-39	1.66624e-37	ENSMUSG00000031808	Slc27a1	-5.58207	3.95057e-32	5.41565e-31
ENSMUSG00000060227	Casc4	1.0881	1.10792e-38	1.93772e-37	ENSMUSG00000026574	Dpt	-3.20232	4.15782e-32	5.69508e-31
ENSMUSG00000037095	Lrg1	8.59561	1.11003e-38	1.93941e-37	ENSMUSG00000050379	2025-09-06	-1.18004	4.455e-32	6.09215e-31
ENSMUSG00000025034	Trim8	1.04431	1.36613e-38	2.38123e-37	ENSMUSG00000031824	6430548M08Rik	1.81672	6.29403e-32	8.57189e-31
ENSMUSG00000031877	Ces2g	6.15185	1.62988e-38	2.83309e-37	ENSMUSG00000053199	Arhgap20	2.02535	6.65547e-32	9.05676e-31
ENSMUSG00000030826	Bcat2	1.42806	2.36547e-38	4.09911e-37	ENSMUSG00000074088	Snrnp40	-1.10519	8.07169e-32	1.09483e-30
ENSMUSG00000074971	Fibin	1.25461	2.72604e-38	4.71911e-37	ENSMUSG00000055013	Agap1	1.07004	8.39642e-32	1.13795e-30
ENSMUSG00000026204	Ptprn	-3.01737	2.77708e-38	4.80257e-37	ENSMUSG00000027947	Il6ra	1.84459	8.87772e-32	1.2022e-30
ENSMUSG00000010461	Eya4	-1.03163	3.55576e-38	6.14292e-37	ENSMUSG00000024066	Xdh	2.6618	1.49336e-31	2.006e-30
ENSMUSG00000026678	Rgs5	-2.95783	3.67402e-38	6.34077e-37	ENSMUSG00000061436	Hipk2	1.63806	1.75943e-31	2.35771e-30
ENSMUSG00000033004	Mycbp2	1.25058	3.99316e-38	6.88454e-37	ENSMUSG00000021360	Gcnt2	1.38174	2.61101e-31	3.49048e-30
ENSMUSG00000026556	Vangl2	-2.3737	4.19422e-38	7.21652e-37	ENSMUSG00000030351	Tspan11	3.83285	2.66908e-31	3.56525e-30
ENSMUSG00000037151	Lrrc20	-1.66068	4.20156e-38	7.22183e-37	ENSMUSG00000027952	Pmvk	1.67624	2.88785e-31	3.85438e-30
ENSMUSG00000028525	Pde4b	1.12897	6.76015e-38	1.15844e-36	ENSMUSG00000026384	Ptpn4	1.26776	2.97129e-31	3.96259e-30
ENSMUSG00000050628	Ubald2	1.16636	8.76632e-38	1.50071e-36	ENSMUSG00000079559	Colca2	2.34061	3.50263e-31	4.66374e-30
ENSMUSG00000098188	Sowahc	1.90698	1.22394e-37	2.09105e-36	ENSMUSG00000002831	Plin4	6.36189	3.71311e-31	4.94006e-30
ENSMUSG00000034485	Uaca	1.94729	1.26175e-37	2.15347e-36	ENSMUSG00000053965	Pde5a	-1.83332	3.74227e-31	4.9749e-30
ENSMUSG00000002885	Adgre5	-2.26338	1.37646e-37	2.34689e-36	ENSMUSG00000060477	Irak2	-1.4315	3.98887e-31	5.29429e-30
ENSMUSG00000028990	Lzic	1.08784	1.65017e-37	2.80231e-36	ENSMUSG00000028861	Mrps15	-1.08777	5.09109e-31	6.73048e-30
ENSMUSG00000086596	Susd5	-2.6362	1.71792e-37	2.91154e-36	ENSMUSG00000027004	Frzb	-9.70799	5.18672e-31	6.84066e-30
ENSMUSG00000023075	Akirin1	-1.05258	2.99694e-37	5.06405e-36	ENSMUSG00000053219	Raet1e	1.271	6.46894e-31	8.52501e-30
ENSMUSG00000060477	Irak2	-1.75553	3.26127e-37	5.50522e-36	ENSMUSG00000022210	Dhrs4	-1.45467	7.49366e-31	9.84435e-30
ENSMUSG00000001436	Slc19a1	-1.15496	3.53299e-37	5.95206e-36	ENSMUSG00000022548	Apod	1.87697	7.87483e-31	1.03288e-29
ENSMUSG00000025572	Tmc6	1.23177	3.65311e-37	6.14832e-36	ENSMUSG00000002885	Adgre5	-7.03168	8.4476e-31	1.10627e-29
ENSMUSG00000050394	Armcx6	-3.91002	4.3345e-37	7.27347e-36	ENSMUSG00000001120	Pcbp3	-3.16788	9.28523e-31	1.21406e-29
ENSMUSG00000031015	Swap70	-1.07947	5.55373e-37	9.29182e-36	ENSMUSG00000023079	Gtf2ird1	-1.22057	1.00142e-30	1.30834e-29
ENSMUSG00000025993	Slc40a1	-1.92305	5.94681e-37	9.93966e-36	ENSMUSG00000024805	Pcgf5	2.50516	1.36323e-30	1.77827e-29
ENSMUSG00000031266	Gla	-1.32268	9.99046e-37	1.66165e-35	ENSMUSG00000098188	Sowahc	1.745	1.3702e-30	1.78597e-29
ENSMUSG00000059866	Tnip2	1.64065	1.26286e-36	2.09223e-35	ENSMUSG00000021189	Atxn3	1.10848	1.99384e-30	2.58874e-29
ENSMUSG00000021913	Ogdhl	-4.33851	1.28098e-36	2.12019e-35	ENSMUSG00000040663	Clcf1	1.26731	3.80989e-30	4.91986e-29
ENSMUSG00000058351	Smim4	1.41706	1.59971e-36	2.63743e-35	ENSMUSG00000041482	Piezo2	-8.35426	3.90443e-30	5.03804e-29
ENSMUSG00000040717	Il17rd	-3.01448	2.10927e-36	3.47415e-35	ENSMUSG00000032363	Adamts7	-2.47809	4.37892e-30	5.64158e-29
ENSMUSG00000039985	Sinhcaf	-2.25261	2.65511e-36	4.36472e-35	ENSMUSG00000039196	Orm1	4.09553	5.30459e-30	6.81314e-29
ENSMUSG00000024232	Bambi	1.27149	3.01205e-36	4.94671e-35	ENSMUSG00000024235	Map3k8	4.08077	6.67443e-30	8.55794e-29
ENSMUSG00000061436	Hipk2	1.80941	3.19853e-36	5.24281e-35	ENSMUSG00000036298	Slc2a13	-3.23912	7.82085e-30	1.00065e-28
ENSMUSG00000015312	Gadd45b	-1.44066	3.56751e-36	5.84198e-35	ENSMUSG00000028347	Tmeff1	-1.15146	9.07502e-30	1.16023e-28
ENSMUSG00000052151	Plpp2	-1.12545	5.77482e-36	9.42018e-35	ENSMUSG00000028497	Hacd4	-1.00244	1.04449e-29	1.33332e-28
ENSMUSG00000016946	Kctd5	-1.02975	6.33107e-36	1.03077e-34	ENSMUSG00000027544	Nfatc2	-4.3015	1.31424e-29	1.67638e-28
ENSMUSG00000046318	Ccbe1	-5.63922	6.86252e-36	1.11516e-34	ENSMUSG00000009687	Fxyd5	1.54043	1.33821e-29	1.70436e-28
ENSMUSG00000030671	Pde3b	-7.1702	6.87901e-36	1.11677e-34	ENSMUSG00000034171	Faah	1.69471	1.71503e-29	2.17764e-28
ENSMUSG00000059970	Hspa2	-1.22831	9.02736e-36	1.46414e-34	ENSMUSG00000041119	Pde9a	-3.73857	1.89605e-29	2.40383e-28
ENSMUSG00000037568	Vash2	-1.34249	9.26285e-36	1.5009e-34	ENSMUSG00000017801	Mlx	1.03439	1.91965e-29	2.4319e-28
ENSMUSG00000003923	Tfam	-1.06687	9.87313e-36	1.59826e-34	ENSMUSG00000097352	C920009B18Rik	3.58725	2.23423e-29	2.82399e-28
ENSMUSG00000054717	Hmgb2	1.07361	1.53832e-35	2.47841e-34	ENSMUSG00000093577	Gm20632	1.57139	2.73268e-29	3.44879e-28
ENSMUSG00000034295	Fhod3	-1.89578	1.56438e-35	2.518e-34	ENSMUSG00000058145	Adamts17	-5.38158	3.97791e-29	5.00145e-28
ENSMUSG00000020423	Btg2	1.3472	1.79268e-35	2.88e-34	ENSMUSG00000042804	Gpr153	-8.21591	4.05481e-29	5.0943e-28
ENSMUSG00000004371	Il11	-4.26933	2.48422e-35	3.97592e-34	ENSMUSG00000030691	Fchsd2	1.27965	4.42735e-29	5.55398e-28
ENSMUSG00000025324	Atp10a	1.73366	3.15765e-35	5.04421e-34	ENSMUSG00000028643	Svbp	-1.11814	5.25332e-29	6.57531e-28
ENSMUSG00000025875	Tspan17	1.20553	3.67183e-35	5.86008e-34	ENSMUSG00000040717	Il17rd	-2.65068	5.61024e-29	7.01679e-28
ENSMUSG00000026399	Cd55	-5.97683	5.72636e-35	9.10475e-34	ENSMUSG00000023885	Thbs2	-13.1705	5.74857e-29	7.17905e-28
ENSMUSG00000032925	Itgbl1	-1.02349	6.38173e-35	1.01373e-33	ENSMUSG00000020121	Srgap1	-6.07993	6.60517e-29	8.23033e-28
ENSMUSG00000031337	Mtm1	2.10069	7.44617e-35	1.1806e-33	ENSMUSG00000005803	Sqor	1.05089	9.35469e-29	1.15958e-27
ENSMUSG00000047205	Dusp18	-6.40654	1.28093e-34	2.01961e-33	ENSMUSG00000031561	Tenm3	-13.1244	9.7065e-29	1.2023e-27
ENSMUSG00000039126	Prune2	1.27146	1.58045e-34	2.47803e-33	ENSMUSG00000022221	Ripk3	-8.15278	9.97803e-29	1.2341e-27
ENSMUSG00000097352	C920009B18Rik	3.83434	1.74784e-34	2.73795e-33	ENSMUSG00000046157	Tmem229b	1.12818	1.0526e-28	1.30091e-27
ENSMUSG00000034171	Faah	1.80437	1.79714e-34	2.81e-33	ENSMUSG00000037110	Ralgapa2	1.63858	1.63389e-28	2.01039e-27
ENSMUSG00000029861	Fam131b	-1.83633	2.62102e-34	4.09068e-33	ENSMUSG00000021185	Dglucy	1.05538	1.84161e-28	2.26099e-27
ENSMUSG00000005397	Nid1	-14.3423	5.19457e-34	8.08494e-33	ENSMUSG00000078949	R3hdml	-4.46788	1.97659e-28	2.42492e-27
ENSMUSG00000091383	Hist1h2al	1.34516	7.36217e-34	1.14272e-32	ENSMUSG00000031990	Jam3	-1.14602	2.74672e-28	3.35739e-27
ENSMUSG00000002459	Rgs20	-1.23243	7.39883e-34	1.14736e-32	ENSMUSG00000037318	Traf3ip3	1.97505	2.75479e-28	3.3648e-27
ENSMUSG00000017801	Mlx	1.16151	8.40147e-34	1.30046e-32	ENSMUSG00000029314	Gpat3	1.37829	3.72363e-28	4.5349e-27
ENSMUSG00000025656	Arhgef9	1.89843	9.10517e-34	1.40554e-32	ENSMUSG00000028629	Exo5	-2.11568	3.86517e-28	4.70384e-27
ENSMUSG00000027544	Nfatc2	-4.01165	1.03813e-33	1.60108e-32	ENSMUSG00000078532	Nkain1	-3.22117	4.1765e-28	5.07902e-27
ENSMUSG00000069808	Fam57a	-1.3774	1.09119e-33	1.68138e-32	ENSMUSG00000063564	Col23a1	-3.65837	8.119e-28	9.79501e-27
ENSMUSG00000049969	Plekhf2	1.18991	1.8363e-33	2.82181e-32	ENSMUSG00000021180	Rps6ka5	1.36562	8.93754e-28	1.07747e-26
ENSMUSG00000027630	Tbl1xr1	1.00764	1.94959e-33	2.9932e-32	ENSMUSG00000022639	Dubr	2.65517	9.904e-28	1.19226e-26
ENSMUSG00000041431	Ccnb1	1.1085	2.19814e-33	3.36566e-32	ENSMUSG00000031066	Usp11	1.48716	1.10525e-27	1.32765e-26
ENSMUSG00000032109	Nlrx1	-7.97633	2.30616e-33	3.52786e-32	ENSMUSG00000039985	Sinhcaf	-1.86307	1.35193e-27	1.61932e-26
ENSMUSG00000048490	Nrip1	1.16031	4.07847e-33	6.20549e-32	ENSMUSG00000070867	Trabd2b	-1.24033	2.33911e-27	2.78773e-26
ENSMUSG00000026121	Sema4c	-1.06003	4.70186e-33	7.14118e-32	ENSMUSG00000025993	Slc40a1	-1.48358	3.8331e-27	4.54232e-26
ENSMUSG00000045038	Prkce	1.26987	7.36671e-33	1.11486e-31	ENSMUSG00000071369	Map3k5	1.98689	3.95438e-27	4.6794e-26
ENSMUSG00000051439	Cd14	2.15877	7.50639e-33	1.13499e-31	ENSMUSG00000038521	C1s1	3.24923	4.39768e-27	5.20029e-26
ENSMUSG00000090877	Hspa1b	1.14961	9.25359e-33	1.39668e-31	ENSMUSG00000051439	Cd14	1.84247	5.48322e-27	6.4702e-26
ENSMUSG00000028883	Sema3a	-1.7785	1.21817e-32	1.837e-31	ENSMUSG00000042734	Ttc9	-1.74855	1.10298e-26	1.2951e-25
ENSMUSG00000078532	Nkain1	-3.55456	1.24665e-32	1.87828e-31	ENSMUSG00000048249	Crebrf	1.35828	1.23021e-26	1.44247e-25
ENSMUSG00000038497	Tmco3	1.00788	1.27498e-32	1.91926e-31	ENSMUSG00000021175	Cdca7l	1.66198	1.57432e-26	1.8395e-25
ENSMUSG00000028617	Lrrc42	-1.09054	1.82747e-32	2.7412e-31	ENSMUSG00000069769	Msi2	1.0048	2.17247e-26	2.52955e-25
ENSMUSG00000043811	Rtn4r	2.01216	1.87466e-32	2.80703e-31	ENSMUSG00000069808	Fam57a	-1.02272	2.32617e-26	2.70285e-25
ENSMUSG00000028078	Dclk2	1.46633	2.19992e-32	3.29114e-31	ENSMUSG00000045038	Prkce	1.06975	2.51501e-26	2.91822e-25
ENSMUSG00000062075	Lmnb2	-1.2872	2.61763e-32	3.91261e-31	ENSMUSG00000028896	Rcc1	-1.06421	2.6534e-26	3.07666e-25
ENSMUSG00000035385	Ccl2	1.85463	2.84883e-32	4.25069e-31	ENSMUSG00000039982	Dtx4	-1.56704	3.48639e-26	4.02019e-25
ENSMUSG00000056214	Pard6g	-1.7923	2.90356e-32	4.32475e-31	ENSMUSG00000061013	Mkx	-1.14939	4.00105e-26	4.60727e-25
ENSMUSG00000025981	Coq10b	-1.10556	2.91323e-32	4.33534e-31	ENSMUSG00000039232	Stx11	1.85661	4.12057e-26	4.74163e-25
ENSMUSG00000055958	Gm9987	2.56787	3.0443e-32	4.52643e-31	ENSMUSG00000050315	Synpo2	-6.52709	4.58798e-26	5.27587e-25
ENSMUSG00000057335	Cep170	-1.09523	3.20734e-32	4.76467e-31	ENSMUSG00000022330	Osr2	-3.04661	5.3372e-26	6.12897e-25
ENSMUSG00000024486	Hbegf	-1.02575	3.97856e-32	5.89487e-31	ENSMUSG00000024177	Nme4	-1.54407	5.39002e-26	6.18537e-25
ENSMUSG00000033460	Armcx1	-1.94571	4.14737e-32	6.13963e-31	ENSMUSG00000018659	Pnpo	-3.98737	6.21346e-26	7.12053e-25
ENSMUSG00000024899	Papss2	-1.05527	4.17196e-32	6.17064e-31	ENSMUSG00000028152	Tspan5	1.15258	6.23812e-26	7.14389e-25
ENSMUSG00000046876	Atxn1	1.15879	4.60078e-32	6.79306e-31	ENSMUSG00000025089	Gfra1	-2.64104	6.9831e-26	7.99156e-25
ENSMUSG00000035278	Plekhj1	-1.01222	4.68552e-32	6.91216e-31	ENSMUSG00000090124	Ugt1a7c	-1.63958	7.51558e-26	8.58916e-25
ENSMUSG00000009687	Fxyd5	1.77633	4.86993e-32	7.17796e-31	ENSMUSG00000031134	Rbmx	-1.73959	8.94101e-26	1.02042e-24
ENSMUSG00000009097	Tbx1	-1.41582	5.05246e-32	7.44054e-31	ENSMUSG00000063430	Wscd2	-1.69532	9.67693e-26	1.10366e-24
ENSMUSG00000031066	Usp11	1.63074	5.7951e-32	8.51939e-31	ENSMUSG00000019278	Dpep1	-1.16635	1.06617e-25	1.21348e-24
ENSMUSG00000071604	Fam189a2	-5.60363	5.91576e-32	8.68173e-31	ENSMUSG00000108106	Gm5886	3.31905	1.26164e-25	1.43206e-24
ENSMUSG00000079144	A130010J15Rik	1.33058	1.64247e-31	2.39386e-30	ENSMUSG00000042436	Mfap4	-5.31599	1.73657e-25	1.96713e-24
ENSMUSG00000025784	Clec3b	4.47553	1.65616e-31	2.41175e-30	ENSMUSG00000035112	Wnk4	2.96629	1.96643e-25	2.22299e-24
ENSMUSG00000048277	Syngr2	1.01628	2.0462e-31	2.96953e-30	ENSMUSG00000015474	Ppt2	-1.19029	2.54718e-25	2.86786e-24
ENSMUSG00000050212	Eva1b	-9.76219	3.13051e-31	4.52763e-30	ENSMUSG00000031504	Rab20	2.42161	2.65798e-25	2.98857e-24
ENSMUSG00000047963	Stbd1	-2.5534	3.81638e-31	5.51021e-30	ENSMUSG00000026860	Sh3glb2	-1.25836	3.61581e-25	4.04917e-24
ENSMUSG00000028540	Dph2	-1.68264	3.97365e-31	5.72752e-30	ENSMUSG00000015335	Zdhhc12	-3.85203	3.6852e-25	4.12412e-24
ENSMUSG00000026594	Ralgps2	-2.40637	4.23988e-31	6.10607e-30	ENSMUSG00000019990	Pde7b	-6.92981	4.19239e-25	4.68543e-24
ENSMUSG00000029016	Clcn6	1.40512	4.99825e-31	7.18604e-30	ENSMUSG00000026748	Plxdc2	-12.2128	4.22696e-25	4.72091e-24
ENSMUSG00000067818	Myl9	-13.6586	5.9254e-31	8.50461e-30	ENSMUSG00000036158	Prickle1	-12.1591	7.71181e-25	8.57284e-24
ENSMUSG00000042570	Mier2	-1.36978	8.04893e-31	1.15135e-29	ENSMUSG00000026204	Ptprn	-2.66918	7.90928e-25	8.78651e-24
ENSMUSG00000095799	Gm8332	5.06269	8.15893e-31	1.1661e-29	ENSMUSG00000031379	Pir	1.20633	9.519e-25	1.05467e-23
ENSMUSG00000079018	Ly6c1	5.82113	1.01505e-30	1.44587e-29	ENSMUSG00000091387	Gcnt4	1.49242	1.03454e-24	1.1432e-23
ENSMUSG00000026536	Ifi211	2.70867	1.05144e-30	1.49644e-29	ENSMUSG00000042590	Ipo11	-1.18373	1.04803e-24	1.15734e-23
ENSMUSG00000028896	Rcc1	-1.23363	1.28036e-30	1.81768e-29	ENSMUSG00000038034	Igsf8	-1.02627	1.05195e-24	1.1609e-23
ENSMUSG00000029287	Tgfbr3	1.03715	1.52997e-30	2.16661e-29	ENSMUSG00000087651	1500009L16Rik	-2.40547	1.28719e-24	1.41397e-23
ENSMUSG00000043099	Hic1	-5.79184	2.01634e-30	2.84586e-29	ENSMUSG00000028864	Hgf	-12.0611	1.70331e-24	1.86126e-23
ENSMUSG00000042978	Sbk1	-1.43284	2.09086e-30	2.94614e-29	ENSMUSG00000006611	Hfe	-3.23078	1.71482e-24	1.87262e-23
ENSMUSG00000101972	Hist1h3i	3.53342	2.74395e-30	3.85676e-29	ENSMUSG00000020227	Irak3	-2.85724	1.76823e-24	1.92716e-23
ENSMUSG00000032135	Mcam	-1.70061	2.75386e-30	3.86749e-29	ENSMUSG00000030671	Pde3b	-7.53293	2.14088e-24	2.32723e-23
ENSMUSG00000046818	Ddit4l	-1.54754	4.3961e-30	6.13826e-29	ENSMUSG00000036437	Npy1r	-2.38258	2.25543e-24	2.45016e-23
ENSMUSG00000069920	B3gnt9	-1.58657	4.66829e-30	6.51295e-29	ENSMUSG00000046318	Ccbe1	-6.31925	2.35999e-24	2.56187e-23
ENSMUSG00000032834	Pwp2	-1.00502	4.68057e-30	6.52472e-29	ENSMUSG00000006395	Hyi	-3.15364	2.36134e-24	2.56187e-23
ENSMUSG00000041762	Gpr155	1.63829	5.17927e-30	7.21399e-29	ENSMUSG00000037568	Vash2	-1.02253	2.62266e-24	2.83618e-23
ENSMUSG00000013089	Etv5	-1.21305	5.23109e-30	7.28019e-29	ENSMUSG00000028179	Cth	1.57062	2.95302e-24	3.17902e-23
ENSMUSG00000020220	Vps13d	1.23498	6.29155e-30	8.74886e-29	ENSMUSG00000092486	2610524H06Rik	-2.42407	2.99853e-24	3.22593e-23
ENSMUSG00000010358	Ifi35	1.33693	7.03973e-30	9.75728e-29	ENSMUSG00000029381	Shroom3	-1.86853	3.51435e-24	3.77115e-23
ENSMUSG00000019817	Plagl1	-4.71796	8.36958e-30	1.1591e-28	ENSMUSG00000040274	Cdk6	1.36497	3.57671e-24	3.83314e-23
ENSMUSG00000039005	Tlr4	1.19277	8.76829e-30	1.21333e-28	ENSMUSG00000091383	Hist1h2al	1.10316	4.03962e-24	4.31815e-23
ENSMUSG00000025170	Rab40b	1.90923	9.23402e-30	1.27673e-28	ENSMUSG00000000031	H19	-4.97341	4.24912e-24	4.53919e-23
ENSMUSG00000049580	Tsku	1.15164	1.01125e-29	1.39592e-28	ENSMUSG00000021311	Mtr	-1.13932	4.52228e-24	4.82174e-23
ENSMUSG00000062012	Zfp13	-5.60496	1.22382e-29	1.6866e-28	ENSMUSG00000020812	1810032O08Rik	1.93891	5.28416e-24	5.61972e-23
ENSMUSG00000048126	Col6a3	1.92626	1.92877e-29	2.65167e-28	ENSMUSG00000024011	Pi16	1.08814	5.35363e-24	5.68997e-23
ENSMUSG00000020027	Socs2	1.30517	2.16435e-29	2.97073e-28	ENSMUSG00000004371	Il11	-3.12526	6.46376e-24	6.8264e-23
ENSMUSG00000000244	Tspan32	5.43852	2.96998e-29	4.06009e-28	ENSMUSG00000039997	Ifi203	3.82547	1.15117e-23	1.20508e-22
ENSMUSG00000020042	Btbd11	-2.44503	3.18123e-29	4.34187e-28	ENSMUSG00000026942	Traf2	1.24866	1.33642e-23	1.39638e-22
ENSMUSG00000050315	Synpo2	-6.96085	3.62321e-29	4.9332e-28	ENSMUSG00000043259	Fam13c	-1.18393	1.66733e-23	1.73671e-22
ENSMUSG00000031380	Vegfd	1.25413	4.02769e-29	5.46639e-28	ENSMUSG00000031380	Vegfd	1.05821	1.68835e-23	1.7575e-22
ENSMUSG00000092486	2610524H06Rik	-2.60062	4.66109e-29	6.31593e-28	ENSMUSG00000052397	Ezr	-2.77288	2.60887e-23	2.69723e-22
ENSMUSG00000034574	Daam1	-1.02206	5.70556e-29	7.71889e-28	ENSMUSG00000100975	Gm28875	2.35479	3.00924e-23	3.10156e-22
ENSMUSG00000022359	Wdyhv1	1.88787	6.00872e-29	8.12255e-28	ENSMUSG00000050605	Zfp61	-4.08105	3.53434e-23	3.64052e-22
ENSMUSG00000105388	Rpl36a-ps2	-1.25554	8.69951e-29	1.1704e-27	ENSMUSG00000025978	Rftn2	-1.73684	3.56619e-23	3.67106e-22
ENSMUSG00000047246	Hist1h2be	1.92484	9.71688e-29	1.30624e-27	ENSMUSG00000027996	Sfrp2	-11.7263	3.58797e-23	3.69121e-22
ENSMUSG00000053279	Aldh1a1	8.2046	1.06591e-28	1.4295e-27	ENSMUSG00000051669	AU021092	5.01693	4.86273e-23	4.97507e-22
ENSMUSG00000007279	Scube2	-2.31405	1.09525e-28	1.46653e-27	ENSMUSG00000007655	Cav1	1.3602	6.23723e-23	6.35018e-22
ENSMUSG00000066043	Phactr4	-1.08418	1.13795e-28	1.5225e-27	ENSMUSG00000020623	Map2k6	-5.78583	6.73424e-23	6.83951e-22
ENSMUSG00000035215	Lsm7	-1.23033	1.39906e-28	1.86449e-27	ENSMUSG00000063838	Cdc42ep5	-2.13401	6.98375e-23	7.08001e-22
ENSMUSG00000071047	Ces1a	3.54512	1.41149e-28	1.87959e-27	ENSMUSG00000073802	Cdkn2b	-11.6431	7.27643e-23	7.36777e-22
ENSMUSG00000042447	Mios	-1.08922	1.80864e-28	2.40278e-27	ENSMUSG00000071604	Fam189a2	-6.15928	7.66846e-23	7.75062e-22
ENSMUSG00000041654	Slc39a11	1.03232	1.82172e-28	2.41827e-27	ENSMUSG00000062480	Acat3	2.26334	7.80738e-23	7.88626e-22
ENSMUSG00000030329	Pianp	-4.82406	2.30585e-28	3.05138e-27	ENSMUSG00000000058	Cav2	1.15636	9.87624e-23	9.93993e-22
ENSMUSG00000028496	Mllt3	-1.02804	2.31436e-28	3.06026e-27	ENSMUSG00000043747	1520401A03Rik	-3.51741	1.07056e-22	1.07488e-21
ENSMUSG00000028369	Svep1	-1.77922	2.99145e-28	3.94328e-27	ENSMUSG00000069835	Sat2	-2.18821	1.53937e-22	1.53766e-21
ENSMUSG00000042515	Mum1l1	-2.85288	2.99546e-28	3.94549e-27	ENSMUSG00000026580	Selp	-2.32705	1.71845e-22	1.71404e-21
ENSMUSG00000040268	Plekha1	-1.33248	2.9986e-28	3.94657e-27	ENSMUSG00000044350	Lacc1	1.29095	2.26501e-22	2.24845e-21
ENSMUSG00000029427	Zcchc8	-1.50597	3.6081e-28	4.74139e-27	ENSMUSG00000032666	1700025G04Rik	-2.88034	2.27956e-22	2.26155e-21
ENSMUSG00000042436	Mfap4	-3.1041	4.59315e-28	6.02185e-27	ENSMUSG00000056498	Tmem154	1.18252	3.7139e-22	3.66495e-21
ENSMUSG00000063564	Col23a1	-3.04322	4.71167e-28	6.17247e-27	ENSMUSG00000035390	Brsk1	-2.25303	3.80072e-22	3.7462e-21
ENSMUSG00000070327	Rnf213	1.59863	5.26247e-28	6.87811e-27	ENSMUSG00000044303	Cdkn2a	-11.4126	5.45972e-22	5.34669e-21
ENSMUSG00000040260	Daam2	-3.60087	5.68e-28	7.41239e-27	ENSMUSG00000040732	Erg	-2.89639	7.50053e-22	7.28966e-21
ENSMUSG00000097059	Fam120aos	1.52962	5.75909e-28	7.50983e-27	ENSMUSG00000071723	Gspt2	-5.38848	9.11529e-22	8.84358e-21
ENSMUSG00000039458	Mtmr12	1.00635	5.7972e-28	7.55373e-27	ENSMUSG00000021550	2210016F16Rik	-6.4884	9.66229e-22	9.36883e-21
ENSMUSG00000008540	Mgst1	2.67418	8.6558e-28	1.12439e-26	ENSMUSG00000032186	Tmod2	-4.97524	9.9598e-22	9.6517e-21
ENSMUSG00000027947	Il6ra	1.87515	8.68917e-28	1.12786e-26	ENSMUSG00000009621	Vav2	1.04104	1.05821e-21	1.02429e-20
ENSMUSG00000001403	Ube2c	1.02189	8.90626e-28	1.15516e-26	ENSMUSG00000047205	Dusp18	-7.1356	1.06722e-21	1.03241e-20
ENSMUSG00000061062	Gm10093	-1.04793	9.0567e-28	1.17377e-26	ENSMUSG00000042359	Osbpl6	-4.37531	1.15669e-21	1.11831e-20
ENSMUSG00000020156	Mum1	-1.17734	9.41932e-28	1.21984e-26	ENSMUSG00000042515	Mum1l1	-2.07966	1.16319e-21	1.12395e-20
ENSMUSG00000042662	Dusp15	3.0759	1.00511e-27	1.29967e-26	ENSMUSG00000048388	Fam171b	-1.93269	1.2632e-21	1.21706e-20
ENSMUSG00000040511	Pvr	-1.06396	1.02686e-27	1.32678e-26	ENSMUSG00000024663	Rab3il1	1.29475	1.9337e-21	1.85451e-20
ENSMUSG00000033060	Lmo7	1.38649	1.20035e-27	1.54859e-26	ENSMUSG00000025324	Atp10a	1.38553	1.96387e-21	1.88236e-20
ENSMUSG00000020427	Igfbp3	-2.27707	1.3709e-27	1.76326e-26	ENSMUSG00000073600	Prob1	2.00757	2.33944e-21	2.23721e-20
ENSMUSG00000075012	Fjx1	-1.80539	1.40207e-27	1.80061e-26	ENSMUSG00000021895	Arhgef3	2.25494	2.44687e-21	2.33726e-20
ENSMUSG00000087370	Tmem170b	1.35399	1.5583e-27	1.99823e-26	ENSMUSG00000051989	Smim11	1.06986	2.48616e-21	2.37208e-20
ENSMUSG00000045636	Mtus1	1.4135	1.79724e-27	2.29768e-26	ENSMUSG00000021913	Ogdhl	-2.64702	3.12638e-21	2.97273e-20
ENSMUSG00000000708	Kat2b	1.1825	1.94938e-27	2.48843e-26	ENSMUSG00000031877	Ces2g	4.8776	3.351e-21	3.1778e-20
ENSMUSG00000027715	Ccna2	1.07922	2.2083e-27	2.81471e-26	ENSMUSG00000021226	Acot2	1.33764	3.35156e-21	3.1778e-20
ENSMUSG00000040078	Ptges3-ps	-1.13477	2.26223e-27	2.88128e-26	ENSMUSG00000047793	Sned1	2.60127	4.39261e-21	4.15544e-20
ENSMUSG00000027932	Slc27a3	-6.36942	2.33594e-27	2.97293e-26	ENSMUSG00000027695	Pld1	1.33941	4.47654e-21	4.23004e-20
ENSMUSG00000031666	Rbl2	1.137	3.15051e-27	4.00063e-26	ENSMUSG00000022306	Zfpm2	1.10933	4.5618e-21	4.30817e-20
ENSMUSG00000096188	Cmtm4	1.00332	3.4065e-27	4.32245e-26	ENSMUSG00000100007	Gm5527	-1.02091	5.01894e-21	4.72652e-20
ENSMUSG00000073643	Wdfy1	-1.30856	3.53156e-27	4.47445e-26	ENSMUSG00000001228	Uhrf1	-1.14992	5.21835e-21	4.90878e-20
ENSMUSG00000025574	Tk1	1.34246	3.62735e-27	4.59239e-26	ENSMUSG00000035246	Pcyt1b	1.29376	5.41562e-21	5.08861e-20
ENSMUSG00000025584	Pde8a	-6.03276	3.75602e-27	4.75174e-26	ENSMUSG00000052684	Jun	-1.08173	5.48586e-21	5.15171e-20
ENSMUSG00000035258	Abi3bp	3.67531	3.81782e-27	4.82633e-26	ENSMUSG00000000594	Gm2a	-5.94701	6.41099e-21	6.00698e-20
ENSMUSG00000034235	Usp54	1.36239	3.92682e-27	4.96043e-26	ENSMUSG00000026051	1500015O10Rik	-2.52076	6.71642e-21	6.28258e-20
ENSMUSG00000034453	Polr3b	-1.00212	4.57768e-27	5.774e-26	ENSMUSG00000030513	Pcsk6	1.72267	6.86877e-21	6.42149e-20
ENSMUSG00000043747	1520401A03Rik	-3.96247	5.3294e-27	6.71718e-26	ENSMUSG00000034295	Fhod3	-1.77821	7.49382e-21	6.99409e-20
ENSMUSG00000020770	Unk	1.02569	5.97982e-27	7.5258e-26	ENSMUSG00000027470	Mylk2	4.44181	7.5181e-21	7.01283e-20
ENSMUSG00000033585	Ndn	-12.6588	9.22533e-27	1.1576e-25	ENSMUSG00000034265	Zdhhc14	-5.92161	9.10249e-21	8.46238e-20
ENSMUSG00000054675	Tmem119	-2.30019	9.59552e-27	1.20316e-25	ENSMUSG00000056832	Ttc26	-1.65645	1.0873e-20	1.00747e-19
ENSMUSG00000078949	R3hdml	-3.59313	1.55113e-26	1.93635e-25	ENSMUSG00000053101	Gpr141	4.47595	1.1133e-20	1.02984e-19
ENSMUSG00000054293	P2ry10b	1.49681	1.65085e-26	2.0578e-25	ENSMUSG00000037347	Chst7	1.13891	1.22541e-20	1.13042e-19
ENSMUSG00000028434	Epb41l4b	2.34744	1.72715e-26	2.14975e-25	ENSMUSG00000049119	Fam110b	-1.06556	1.30409e-20	1.20167e-19
ENSMUSG00000075028	Prdm11	1.60456	1.8608e-26	2.3144e-25	ENSMUSG00000020593	Lpin1	1.17264	1.40898e-20	1.2969e-19
ENSMUSG00000036158	Prickle1	-12.582	1.86435e-26	2.31712e-25	ENSMUSG00000032754	Slc8b1	1.74881	1.53229e-20	1.40807e-19
ENSMUSG00000002983	Relb	1.31437	2.11119e-26	2.62007e-25	ENSMUSG00000025321	Itgb8	1.67	1.72927e-20	1.58646e-19
ENSMUSG00000006205	Htra1	-10.8793	2.69471e-26	3.34179e-25	ENSMUSG00000042662	Dusp15	2.67942	2.12565e-20	1.9437e-19
ENSMUSG00000029759	Pon3	-7.16633	2.74974e-26	3.40755e-25	ENSMUSG00000050541	Adra1b	-2.32569	2.95476e-20	2.68274e-19
ENSMUSG00000049892	Rasd1	7.13909	3.20312e-26	3.96649e-25	ENSMUSG00000052155	Acvr2a	1.07876	3.00542e-20	2.72726e-19
ENSMUSG00000022040	Ephx2	6.25178	3.26769e-26	4.0435e-25	ENSMUSG00000038456	Dennd2a	-1.30885	3.60019e-20	3.2546e-19
ENSMUSG00000070858	Gm1673	-2.47506	3.75493e-26	4.63965e-25	ENSMUSG00000049907	Rasl11b	-2.16509	5.75166e-20	5.17991e-19
ENSMUSG00000004508	Gab2	1.17674	3.91409e-26	4.83279e-25	ENSMUSG00000056947	Mab21l1	-1.33639	6.15824e-20	5.54308e-19
ENSMUSG00000023990	Tfeb	1.18512	4.48928e-26	5.53091e-25	ENSMUSG00000050212	Eva1b	-10.8048	6.31877e-20	5.68451e-19
ENSMUSG00000040084	Bub1b	1.08308	5.11268e-26	6.28071e-25	ENSMUSG00000040111	Gramd1b	2.08556	6.36113e-20	5.71954e-19
ENSMUSG00000072623	Zfp9	-1.03913	6.95156e-26	8.51503e-25	ENSMUSG00000002265	Peg3	-5.81392	6.88394e-20	6.18296e-19
ENSMUSG00000025137	Pcyt2	-1.44246	7.4928e-26	9.17138e-25	ENSMUSG00000086596	Susd5	-1.55085	7.42185e-20	6.65535e-19
ENSMUSG00000056832	Ttc26	-1.84612	7.63307e-26	9.33634e-25	ENSMUSG00000035473	Galm	1.4056	7.46535e-20	6.69077e-19
ENSMUSG00000027971	Ndst4	5.67389	1.11864e-25	1.36531e-24	ENSMUSG00000050234	Gja4	-5.00885	9.56667e-20	8.56486e-19
ENSMUSG00000043993	2900052L18Rik	2.3664	1.22866e-25	1.49635e-24	ENSMUSG00000020023	Tmcc3	-1.73169	1.06594e-19	9.53292e-19
ENSMUSG00000022661	Cd200	-12.359	1.43974e-25	1.75091e-24	ENSMUSG00000025666	Tmem47	-10.767	1.18712e-19	1.0577e-18
ENSMUSG00000047793	Sned1	4.19409	1.44541e-25	1.75655e-24	ENSMUSG00000015189	Casd1	-9.30983	1.31376e-19	1.16805e-18
ENSMUSG00000022822	Abcc5	1.00543	1.47515e-25	1.79141e-24	ENSMUSG00000039745	Htatip2	-7.69938	1.38055e-19	1.22482e-18
ENSMUSG00000058207	Serpina3k	12.3416	1.48044e-25	1.79654e-24	ENSMUSG00000031004	Mki67	1.09503	1.46381e-19	1.298e-18
ENSMUSG00000035151	Elmod2	1.02611	1.49636e-25	1.81456e-24	ENSMUSG00000040026	Saa3	10.7557	1.56441e-19	1.385e-18
ENSMUSG00000005686	Ampd3	2.27565	1.60194e-25	1.93844e-24	ENSMUSG00000025521	Tmem192	1.0575	1.72924e-19	1.52607e-18
ENSMUSG00000031822	Gse1	1.61177	2.02084e-25	2.44011e-24	ENSMUSG00000087370	Tmem170b	1.08632	1.75832e-19	1.55008e-18
ENSMUSG00000028539	Artn	-12.315	2.15578e-25	2.59961e-24	ENSMUSG00000053746	Ptrh1	-1.00575	1.80636e-19	1.5916e-18
ENSMUSG00000004100	Ppan	-1.15288	2.16155e-25	2.60445e-24	ENSMUSG00000070327	Rnf213	1.2459	1.97709e-19	1.73927e-18
ENSMUSG00000037544	Dlgap5	1.42941	2.20471e-25	2.65457e-24	ENSMUSG00000034161	Scx	-1.12536	2.22399e-19	1.95339e-18
ENSMUSG00000081058	Hist2h3c2	1.99684	2.49055e-25	2.99448e-24	ENSMUSG00000036334	Igsf10	-9.23313	2.64369e-19	2.31837e-18
ENSMUSG00000027306	Nusap1	1.40887	2.54619e-25	3.05922e-24	ENSMUSG00000036186	Fam69b	-1.95181	2.73725e-19	2.39538e-18
ENSMUSG00000087651	1500009L16Rik	-2.34352	2.78953e-25	3.34922e-24	ENSMUSG00000018899	Irf1	-1.28002	2.74748e-19	2.40307e-18
ENSMUSG00000092035	Peg10	-1.1164	2.92434e-25	3.50859e-24	ENSMUSG00000052331	Ankrd44	-1.4507	2.83299e-19	2.47398e-18
ENSMUSG00000035085	1700020L24Rik	2.5584	3.17088e-25	3.8017e-24	ENSMUSG00000027932	Slc27a3	-6.74706	3.05191e-19	2.65959e-18
ENSMUSG00000025144	Cenpx	1.43324	3.85532e-25	4.61251e-24	ENSMUSG00000028540	Dph2	-1.24353	3.40426e-19	2.95738e-18
ENSMUSG00000025171	Ubtd1	-1.01343	4.11803e-25	4.91989e-24	ENSMUSG00000061540	Orm2	3.49431	3.47902e-19	3.01762e-18
ENSMUSG00000061540	Orm2	3.90201	4.49688e-25	5.36495e-24	ENSMUSG00000028671	Gale	-1.37294	3.69472e-19	3.20139e-18
ENSMUSG00000006651	Aplp1	-10.598	5.06516e-25	6.03868e-24	ENSMUSG00000037447	Arid5a	1.16013	3.87493e-19	3.3558e-18
ENSMUSG00000027030	Stk39	-1.06221	5.70978e-25	6.79288e-24	ENSMUSG00000046687	Gm5424	-1.29561	4.0187e-19	3.4785e-18
ENSMUSG00000020325	Fstl3	-5.09144	6.194e-25	7.35863e-24	ENSMUSG00000046058	Eid2	-1.322	4.05482e-19	3.50794e-18
ENSMUSG00000051378	Kif18b	1.43271	6.32324e-25	7.50691e-24	ENSMUSG00000035164	Zc3h12c	1.51189	4.07987e-19	3.52596e-18
ENSMUSG00000041219	Arhgap11a	1.17031	7.53048e-25	8.92765e-24	ENSMUSG00000022883	Robo1	-10.6002	4.33027e-19	3.73849e-18
ENSMUSG00000021136	Smoc1	1.84944	1.30645e-24	1.54237e-23	ENSMUSG00000024044	Epb41l3	-10.5719	5.46444e-19	4.69581e-18
ENSMUSG00000047888	Tnrc6b	1.05079	1.47189e-24	1.73287e-23	ENSMUSG00000038677	Scube3	-3.51534	5.60806e-19	4.81428e-18
ENSMUSG00000032359	Ctsh	-2.82295	1.48277e-24	1.74447e-23	ENSMUSG00000041605	Inava	-3.62172	6.36551e-19	5.4561e-18
ENSMUSG00000036298	Slc2a13	-2.44822	1.79013e-24	2.09735e-23	ENSMUSG00000029334	Prkg2	-1.54578	6.62614e-19	5.67659e-18
ENSMUSG00000073802	Cdkn2b	-12.0659	2.07918e-24	2.42761e-23	ENSMUSG00000027985	Lef1	1.38668	8.50621e-19	7.25373e-18
ENSMUSG00000017400	Stac2	-5.17388	2.62608e-24	3.05566e-23	ENSMUSG00000037580	Gch1	1.23215	9.00365e-19	7.67401e-18
ENSMUSG00000035473	Galm	1.60538	2.73307e-24	3.17797e-23	ENSMUSG00000021704	Mtx3	-1.32485	9.43402e-19	8.03673e-18
ENSMUSG00000020331	Hcn2	-2.44285	3.24189e-24	3.7593e-23	ENSMUSG00000061474	Mrps36	-1.24764	1.05781e-18	9.00679e-18
ENSMUSG00000028068	Iqgap3	1.41079	3.35049e-24	3.87993e-23	ENSMUSG00000025731	Mettl26	-1.2537	1.21436e-18	1.03239e-17
ENSMUSG00000052397	Ezr	-6.92245	3.63725e-24	4.2034e-23	ENSMUSG00000045930	Clec14a	-10.4573	1.37946e-18	1.16977e-17
ENSMUSG00000017446	C1qtnf1	1.11451	3.64949e-24	4.21468e-23	ENSMUSG00000042812	Foxf1	-1.02635	1.46397e-18	1.24018e-17
ENSMUSG00000044176	Spink10	2.7195	4.00045e-24	4.61057e-23	ENSMUSG00000060703	Cd302	-1.57898	1.80067e-18	1.52309e-17
ENSMUSG00000004356	Utp20	-1.07657	4.06783e-24	4.68504e-23	ENSMUSG00000023963	Cyp39a1	-2.0434	1.91218e-18	1.61364e-17
ENSMUSG00000015189	Casd1	-1.25726	4.15049e-24	4.777e-23	ENSMUSG00000040740	Slc25a34	4.7626	2.18567e-18	1.83943e-17
ENSMUSG00000068101	Cenpm	1.70685	4.15499e-24	4.77894e-23	ENSMUSG00000072952	Gm5878	10.4306	2.21665e-18	1.86362e-17
ENSMUSG00000036902	Neto2	1.41937	4.21727e-24	4.84401e-23	ENSMUSG00000032507	Fbxl2	1.07582	2.30334e-18	1.93553e-17
ENSMUSG00000019899	Lama2	-4.34939	5.25382e-24	6.02237e-23	ENSMUSG00000027845	Dclre1b	1.33799	2.40113e-18	2.01567e-17
ENSMUSG00000028527	Ak4	-1.91115	5.77884e-24	6.61972e-23	ENSMUSG00000056019	Zfp709	-2.15554	2.48837e-18	2.08785e-17
ENSMUSG00000021175	Cdca7l	1.55545	6.03318e-24	6.90641e-23	ENSMUSG00000057967	Fgf18	-10.3379	2.5966e-18	2.17757e-17
ENSMUSG00000017754	Pltp	1.07439	6.38165e-24	7.30039e-23	ENSMUSG00000032727	Mier3	-1.15385	2.655e-18	2.22431e-17
ENSMUSG00000032565	Nudt16	-2.54128	6.47422e-24	7.4013e-23	ENSMUSG00000026791	Slc2a8	-1.06303	2.68138e-18	2.24528e-17
ENSMUSG00000032372	Plscr2	1.38941	6.89554e-24	7.87763e-23	ENSMUSG00000035778	Ggta1	1.25855	2.72485e-18	2.28055e-17
ENSMUSG00000034932	Mrpl54	-1.01754	6.9215e-24	7.90197e-23	ENSMUSG00000049303	Syt12	-3.72954	2.80028e-18	2.34133e-17
ENSMUSG00000027722	Spata5	1.11119	8.76851e-24	9.99716e-23	ENSMUSG00000021692	Dimt1	-1.34673	2.99178e-18	2.50019e-17
ENSMUSG00000029101	Rgs12	-1.16388	9.89494e-24	1.12436e-22	ENSMUSG00000038065	Mturn	1.62252	3.1584e-18	2.63547e-17
ENSMUSG00000063430	Wscd2	1.0324	1.02295e-23	1.15928e-22	ENSMUSG00000005836	Gata6	-1.42096	3.21207e-18	2.67892e-17
ENSMUSG00000020733	Slc9a3r1	-1.54954	1.10414e-23	1.25044e-22	ENSMUSG00000015890	Amdhd1	3.14649	3.47732e-18	2.89292e-17
ENSMUSG00000053965	Pde5a	-1.37713	1.58386e-23	1.78185e-22	ENSMUSG00000030946	Lhpp	1.13987	3.59097e-18	2.98598e-17
ENSMUSG00000044303	Cdkn2a	-11.8353	1.68916e-23	1.89654e-22	ENSMUSG00000029304	Spp1	1.14174	3.77404e-18	3.13508e-17
ENSMUSG00000024799	Tm7sf2	1.29366	1.81385e-23	2.03384e-22	ENSMUSG00000045573	Penk	-8.93866	3.96305e-18	3.29046e-17
ENSMUSG00000025138	Sirt7	1.06309	2.0837e-23	2.32872e-22	ENSMUSG00000020620	Abca8b	2.39269	4.51619e-18	3.74042e-17
ENSMUSG00000038677	Scube3	-4.30141	2.24452e-23	2.50515e-22	ENSMUSG00000062093	Gm10110	-1.20615	4.80887e-18	3.97297e-17
ENSMUSG00000020183	Cpm	-7.46476	2.52456e-23	2.81586e-22	ENSMUSG00000054293	P2ry10b	1.22403	5.11357e-18	4.22053e-17
ENSMUSG00000027395	Polr1b	-1.27862	2.58241e-23	2.87471e-22	ENSMUSG00000058207	Serpina3k	10.2695	5.22351e-18	4.30701e-17
ENSMUSG00000051486	Pcdhb11	-2.21942	2.79291e-23	3.10496e-22	ENSMUSG00000061175	Fnip2	1.15003	6.42106e-18	5.2762e-17
ENSMUSG00000034748	Sirt6	-1.29179	2.796e-23	3.10636e-22	ENSMUSG00000027188	Pamr1	-5.28807	6.46951e-18	5.31078e-17
ENSMUSG00000034121	Mks1	-3.57403	2.83006e-23	3.14214e-22	ENSMUSG00000025429	Pstpip2	-1.73659	6.74751e-18	5.53627e-17
ENSMUSG00000036377	C530008M17Rik	-3.35447	3.40897e-23	3.77747e-22	ENSMUSG00000029861	Fam131b	-1.17783	7.21766e-18	5.91041e-17
ENSMUSG00000026437	Cdk18	-2.37393	3.5182e-23	3.89598e-22	ENSMUSG00000048351	Coa7	-1.29855	7.32801e-18	5.99783e-17
ENSMUSG00000041797	Abca9	2.25689	3.87332e-23	4.28084e-22	ENSMUSG00000081738	Hmgb1-ps2	-1.05467	8.67394e-18	7.08209e-17
ENSMUSG00000073002	Vamp5	-3.72409	4.19392e-23	4.62613e-22	ENSMUSG00000020325	Fstl3	-5.93596	9.19172e-18	7.50118e-17
ENSMUSG00000069306	Hist1h4m	4.5426	5.6193e-23	6.16633e-22	ENSMUSG00000063558	Aox1	1.3543	9.30883e-18	7.59304e-17
ENSMUSG00000042198	Chchd7	-1.51974	5.79956e-23	6.36002e-22	ENSMUSG00000028884	Rpa2	-1.14088	1.08826e-17	8.85514e-17
ENSMUSG00000062590	Armc9	-1.457	6.37978e-23	6.98728e-22	ENSMUSG00000019718	L3hypdh	-2.80975	1.10391e-17	8.97809e-17
ENSMUSG00000039087	Rreb1	1.21575	6.45625e-23	7.06192e-22	ENSMUSG00000032067	Pts	1.02348	1.2898e-17	1.04492e-16
ENSMUSG00000062093	Gm10110	-1.45648	6.81096e-23	7.4403e-22	ENSMUSG00000051817	Sox12	-7.32224	1.36061e-17	1.10121e-16
ENSMUSG00000032232	Cgnl1	1.35179	7.59574e-23	8.28693e-22	ENSMUSG00000031438	Rnf128	-2.34626	1.47671e-17	1.19287e-16
ENSMUSG00000020023	Tmcc3	-1.9064	7.8559e-23	8.55976e-22	ENSMUSG00000097451	Rian	-10.1622	1.48052e-17	1.19535e-16
ENSMUSG00000003518	Dusp3	-1.28286	9.91068e-23	1.07641e-21	ENSMUSG00000042988	Notum	-1.59031	1.6251e-17	1.30705e-16
ENSMUSG00000052085	Dock8	-1.19217	1.0702e-22	1.16087e-21	ENSMUSG00000052062	Pard3b	2.81761	1.68686e-17	1.35411e-16
ENSMUSG00000031168	Ebp	1.03087	1.14893e-22	1.24387e-21	ENSMUSG00000051748	Wfdc21	8.80426	1.7377e-17	1.39358e-16
ENSMUSG00000020227	Irak3	-2.83963	1.15237e-22	1.2468e-21	ENSMUSG00000002504	Slc9a3r2	-5.22682	1.85607e-17	1.4878e-16
ENSMUSG00000020493	Prr11	1.48342	1.20363e-22	1.30144e-21	ENSMUSG00000026556	Vangl2	-1.32393	1.90679e-17	1.52699e-16
ENSMUSG00000041439	Mfsd6	2.65487	1.20989e-22	1.30654e-21	ENSMUSG00000021596	Mctp1	7.33447	2.40234e-17	1.91374e-16
ENSMUSG00000031609	Sap30	-1.57351	1.22796e-22	1.32521e-21	ENSMUSG00000102748	Pcdhgb2	-1.43541	3.92263e-17	3.10114e-16
ENSMUSG00000000058	Cav2	1.22428	1.27938e-22	1.37895e-21	ENSMUSG00000050896	Rtn4rl2	-2.01413	4.03056e-17	3.18195e-16
ENSMUSG00000064288	Hist1h4k	3.8002	1.35457e-22	1.45907e-21	ENSMUSG00000019899	Lama2	-2.91606	4.28551e-17	3.37843e-16
ENSMUSG00000048327	Ckap2l	1.18944	1.71572e-22	1.84223e-21	ENSMUSG00000045107	Saysd1	-10.0134	4.37505e-17	3.44576e-16
ENSMUSG00000026255	Efhd1	-1.59241	2.4786e-22	2.64961e-21	ENSMUSG00000002489	Tiam1	-9.9394	5.45421e-17	4.27553e-16
ENSMUSG00000028889	Yrdc	-1.03716	2.52791e-22	2.70063e-21	ENSMUSG00000017747	Ghdc	1.01142	6.35059e-17	4.95958e-16
ENSMUSG00000005583	Mef2c	1.9795	2.77462e-22	2.95303e-21	ENSMUSG00000019256	Ahr	-1.08463	7.56639e-17	5.88431e-16
ENSMUSG00000074480	Mex3a	-1.13145	3.62747e-22	3.8583e-21	ENSMUSG00000066235	Pomgnt2	-1.72282	1.04559e-16	8.10123e-16
ENSMUSG00000025521	Tmem192	1.19985	3.63454e-22	3.86341e-21	ENSMUSG00000046572	Zfp518b	-1.00564	1.08647e-16	8.40238e-16
ENSMUSG00000049303	Syt12	-4.42571	3.8008e-22	4.03508e-21	ENSMUSG00000032565	Nudt16	-9.89383	1.12256e-16	8.67747e-16
ENSMUSG00000037697	Ddhd1	1.45504	3.87109e-22	4.10713e-21	ENSMUSG00000026399	Cd55	-9.84947	1.65819e-16	1.27062e-15
ENSMUSG00000079559	Colca2	2.00186	4.13987e-22	4.38407e-21	ENSMUSG00000072949	Acot1	-9.86234	1.75594e-16	1.34367e-15
ENSMUSG00000030513	Pcsk6	1.82309	6.00943e-22	6.34017e-21	ENSMUSG00000086688	Gm11560	-1.38755	1.87992e-16	1.43657e-15
ENSMUSG00000041688	Amot	-1.11762	6.88786e-22	7.25792e-21	ENSMUSG00000074738	Fndc10	-1.38594	1.92272e-16	1.46861e-15
ENSMUSG00000002504	Slc9a3r2	-4.67757	7.83745e-22	8.24317e-21	ENSMUSG00000047963	Stbd1	-1.49812	1.97336e-16	1.5066e-15
ENSMUSG00000028487	Bnc2	-1.03145	7.88769e-22	8.29087e-21	ENSMUSG00000028434	Epb41l4b	1.93237	2.03643e-16	1.55403e-15
ENSMUSG00000035164	Zc3h12c	1.72195	9.87711e-22	1.03181e-20	ENSMUSG00000030319	Cand2	-2.53035	2.04474e-16	1.55967e-15
ENSMUSG00000051379	Flrt3	-1.63965	1.00921e-21	1.05362e-20	ENSMUSG00000046879	Irgm1	-1.11155	2.07877e-16	1.58489e-15
ENSMUSG00000062380	Tubb3	-2.69556	1.05244e-21	1.09807e-20	ENSMUSG00000019842	Traf3ip2	1.08849	2.16128e-16	1.64555e-15
ENSMUSG00000020474	Polm	-1.41111	1.26287e-21	1.31359e-20	ENSMUSG00000035085	1700020L24Rik	2.20432	2.16533e-16	1.64788e-15
ENSMUSG00000039745	Htatip2	-8.13873	1.44062e-21	1.49298e-20	ENSMUSG00000037979	Ccdc92	-2.3848	2.53072e-16	1.91983e-15
ENSMUSG00000062480	Acat3	2.18602	1.52959e-21	1.58422e-20	ENSMUSG00000033542	Arhgef5	-9.7853	2.54548e-16	1.93015e-15
ENSMUSG00000036437	Npy1r	1.41538	1.53111e-21	1.58483e-20	ENSMUSG00000051627	Hist1h1e	2.03259	2.73459e-16	2.06978e-15
ENSMUSG00000021994	Wnt5a	-11.256	1.80804e-21	1.86692e-20	ENSMUSG00000022199	Slc22a17	-3.91176	2.80145e-16	2.11847e-15
ENSMUSG00000038816	Ctnnal1	-3.47395	1.8666e-21	1.9262e-20	ENSMUSG00000071047	Ces1a	2.88536	2.87538e-16	2.17142e-15
ENSMUSG00000019917	2025-09-10	1.03669	1.91565e-21	1.97562e-20	ENSMUSG00000063531	Sema3e	-5.32427	3.28151e-16	2.47365e-15
ENSMUSG00000028643	Svbp	-1.00167	1.98815e-21	2.04915e-20	ENSMUSG00000019810	Fuca2	1.24849	3.97756e-16	2.98487e-15
ENSMUSG00000031274	Col4a5	1.14865	2.12343e-21	2.18592e-20	ENSMUSG00000022793	B4galt4	1.16337	4.18447e-16	3.13732e-15
ENSMUSG00000103309	BC037039	1.70056	2.71185e-21	2.77817e-20	ENSMUSG00000021466	Ptch1	1.06145	4.38388e-16	3.28535e-15
ENSMUSG00000049551	Fzd9	-11.2392	2.88975e-21	2.95507e-20	ENSMUSG00000027339	Rassf2	2.16882	6.02064e-16	4.49582e-15
ENSMUSG00000042734	Ttc9	-1.46423	3.05376e-21	3.11715e-20	ENSMUSG00000063268	Parp10	1.17767	6.46875e-16	4.82829e-15
ENSMUSG00000045573	Penk	-11.2159	3.48338e-21	3.54928e-20	ENSMUSG00000023232	Serinc2	-6.97218	7.05545e-16	5.2568e-15
ENSMUSG00000024805	Pcgf5	2.27322	4.7056e-21	4.77741e-20	ENSMUSG00000040621	Gemin8	1.02079	7.2538e-16	5.39736e-15
ENSMUSG00000038388	Mpp6	-1.46177	4.71711e-21	4.78623e-20	ENSMUSG00000066829	Zfp810	-6.9621	7.25821e-16	5.39823e-15
ENSMUSG00000060206	Zfp462	-1.15899	5.12508e-21	5.19396e-20	ENSMUSG00000027259	Adal	-1.42663	7.41012e-16	5.50876e-15
ENSMUSG00000044080	S100a1	2.24634	5.40157e-21	5.46112e-20	ENSMUSG00000021469	Msx2	-9.64	7.54761e-16	5.60847e-15
ENSMUSG00000067455	Hist1h4j	3.75484	6.67807e-21	6.73564e-20	ENSMUSG00000020010	Vnn3	4.79008	8.41962e-16	6.24533e-15
ENSMUSG00000042804	Gpr153	-9.6531	7.40607e-21	7.44778e-20	ENSMUSG00000093661	Eif4e3	-1.64254	9.45652e-16	6.99581e-15
ENSMUSG00000059901	Adamts14	-3.95046	7.92427e-21	7.95946e-20	ENSMUSG00000027386	Fbln7	-4.32757	9.47095e-16	7.00339e-15
ENSMUSG00000021938	Pspc1	1.00656	8.57102e-21	8.59382e-20	ENSMUSG00000020000	Moxd1	-9.61143	9.60593e-16	7.10005e-15
ENSMUSG00000022033	Pbk	1.13329	9.41111e-21	9.41944e-20	ENSMUSG00000037095	Lrg1	5.75708	1.13985e-15	8.4101e-15
ENSMUSG00000021702	Thbs4	-8.00802	9.93533e-21	9.92796e-20	ENSMUSG00000069270	Hist1h2ac	2.12972	1.26182e-15	9.2977e-15
ENSMUSG00000033544	Angptl1	-1.86421	9.93674e-21	9.92796e-20	ENSMUSG00000063506	Arhgap22	-1.50582	1.28215e-15	9.44335e-15
ENSMUSG00000055421	Pcdh9	2.03927	1.07617e-20	1.07395e-19	ENSMUSG00000039323	Igfbp2	-9.56155	1.36532e-15	1.00426e-14
ENSMUSG00000021311	Mtr	-1.09188	1.16571e-20	1.16194e-19	ENSMUSG00000045629	Sh3tc2	9.52308	1.39313e-15	1.02382e-14
ENSMUSG00000032788	Pdxk	1.11325	1.18904e-20	1.18451e-19	ENSMUSG00000053279	Aldh1a1	6.24546	1.44182e-15	1.05773e-14
ENSMUSG00000024516	Sec11c	1.35723	1.21402e-20	1.20796e-19	ENSMUSG00000033530	Ttc7b	1.35121	1.51581e-15	1.11055e-14
ENSMUSG00000026944	Abca2	1.63415	1.22118e-20	1.21438e-19	ENSMUSG00000025959	Klf7	1.02026	1.67175e-15	1.22159e-14
ENSMUSG00000024011	Pi16	1.07098	1.22469e-20	1.21716e-19	ENSMUSG00000097183	Gm17501	-1.77769	1.70374e-15	1.24441e-14
ENSMUSG00000015243	Abca1	1.03672	1.3288e-20	1.31677e-19	ENSMUSG00000040430	Pitpnc1	-1.29848	1.73236e-15	1.26477e-14
ENSMUSG00000081603	Gm14681	-1.18342	1.36157e-20	1.34845e-19	ENSMUSG00000056054	S100a8	4.52308	1.77298e-15	1.29386e-14
ENSMUSG00000031709	Tbc1d9	-1.3111	1.39613e-20	1.38107e-19	ENSMUSG00000107881	Gm44250	-6.8878	1.77666e-15	1.29598e-14
ENSMUSG00000034311	Kif4	1.28093	1.55463e-20	1.53518e-19	ENSMUSG00000068923	Syt11	-1.05999	1.82757e-15	1.33195e-14
ENSMUSG00000056665	Them6	1.50361	1.68609e-20	1.66112e-19	ENSMUSG00000026235	Epha4	-9.5205	1.93844e-15	1.40845e-14
ENSMUSG00000022883	Robo1	-11.0231	1.76224e-20	1.73514e-19	ENSMUSG00000005057	Sh2b2	-1.94291	2.03808e-15	1.47956e-14
ENSMUSG00000114456	Hist1h2bh	3.58944	1.91742e-20	1.88464e-19	ENSMUSG00000041117	Ccdc8	-9.50433	2.13872e-15	1.54992e-14
ENSMUSG00000039385	Cdh6	-3.7381	2.16559e-20	2.12489e-19	ENSMUSG00000031750	Il34	3.71494	2.26613e-15	1.63941e-14
ENSMUSG00000045730	Adrb2	3.86387	2.19068e-20	2.14826e-19	ENSMUSG00000028989	Angptl7	4.24589	2.66963e-15	1.92548e-14
ENSMUSG00000044576	Garem2	-4.07539	2.578e-20	2.52516e-19	ENSMUSG00000044042	Fmn1	-1.03806	2.75082e-15	1.98147e-14
ENSMUSG00000021466	Ptch1	1.20606	2.80343e-20	2.73649e-19	ENSMUSG00000028909	Ptpru	-4.48429	2.92021e-15	2.09986e-14
ENSMUSG00000040734	Ppp1r13l	-1.13126	3.23669e-20	3.15396e-19	ENSMUSG00000039518	Cdsn	4.78142	3.12305e-15	2.24475e-14
ENSMUSG00000025746	Il6	1.224	3.59054e-20	3.48908e-19	ENSMUSG00000076435	Acsf2	-1.40433	3.15265e-15	2.26408e-14
ENSMUSG00000019124	Scrn1	-4.61862	3.59088e-20	3.48908e-19	ENSMUSG00000015850	Adamtsl4	1.00182	3.58145e-15	2.5665e-14
ENSMUSG00000021559	Dapk1	1.74787	3.68432e-20	3.57577e-19	ENSMUSG00000054640	Slc8a1	-9.44976	3.59971e-15	2.57848e-14
ENSMUSG00000041605	Inava	-3.46929	4.13394e-20	4.00527e-19	ENSMUSG00000064339	mt-Rnr2	1.24824	4.32369e-15	3.08516e-14
ENSMUSG00000032064	Dixdc1	1.1702	5.02526e-20	4.85775e-19	ENSMUSG00000018387	Shroom1	-9.40381	4.46755e-15	3.18372e-14
ENSMUSG00000030278	Cidec	6.96825	5.57279e-20	5.38396e-19	ENSMUSG00000061082	Plac1	-2.40388	4.48233e-15	3.19153e-14
ENSMUSG00000022860	Chodl	6.39594	5.79255e-20	5.58747e-19	ENSMUSG00000050370	Ch25h	-9.31326	5.12094e-15	3.63848e-14
ENSMUSG00000045930	Clec14a	-10.8801	5.9141e-20	5.70073e-19	ENSMUSG00000032377	Plscr4	1.66442	5.2229e-15	3.70304e-14
ENSMUSG00000043441	Gpr149	10.8444	7.89709e-20	7.56062e-19	ENSMUSG00000022629	Kif21a	1.22711	5.67523e-15	4.01693e-14
ENSMUSG00000101892	9130401M01Rik	1.07085	9.258e-20	8.85355e-19	ENSMUSG00000081137	BC022960	-2.68506	6.03563e-15	4.26245e-14
ENSMUSG00000025006	Sorbs1	2.15783	1.03028e-19	9.83611e-19	ENSMUSG00000052949	Rnf157	1.42235	6.40181e-15	4.51398e-14
ENSMUSG00000007476	Lrrc8a	1.23832	1.08403e-19	1.03279e-18	ENSMUSG00000026430	Rassf5	1.21474	6.79548e-15	4.78752e-14
ENSMUSG00000060950	Trmt61a	-1.14247	1.31831e-19	1.25085e-18	ENSMUSG00000046589	Lrrc8e	-3.00728	7.48595e-15	5.26952e-14
ENSMUSG00000063268	Parp10	1.41255	1.36849e-19	1.29628e-18	ENSMUSG00000028690	Mmachc	-1.03948	7.66658e-15	5.39212e-14
ENSMUSG00000020363	Gfpt2	-9.36073	1.55514e-19	1.46898e-18	ENSMUSG00000056596	Trnp1	-1.65523	7.69714e-15	5.40906e-14
ENSMUSG00000097062	Gm17586	1.60457	1.74734e-19	1.64779e-18	ENSMUSG00000071984	Fndc1	-6.79854	7.76975e-15	5.45779e-14
ENSMUSG00000073411	H2-D1	2.04484	1.84469e-19	1.73862e-18	ENSMUSG00000021713	Ppwd1	-1.15038	7.8402e-15	5.50495e-14
ENSMUSG00000031824	6430548M08Rik	1.41348	2.08801e-19	1.96468e-18	ENSMUSG00000066705	Fxyd6	-6.72254	9.21552e-15	6.44623e-14
ENSMUSG00000068587	Mgam	3.22668	2.42658e-19	2.2782e-18	ENSMUSG00000015829	Tnr	4.59053	9.71027e-15	6.78095e-14
ENSMUSG00000048572	Tmem252	-4.4155	2.64052e-19	2.47221e-18	ENSMUSG00000047238	Mageh1	-9.2956	9.81751e-15	6.85296e-14
ENSMUSG00000009739	Pou6f1	-2.18812	3.11964e-19	2.91114e-18	ENSMUSG00000029716	Tfr2	-4.12166	1.05613e-14	7.35374e-14
ENSMUSG00000022306	Zfpm2	1.16698	3.41354e-19	3.17841e-18	ENSMUSG00000049036	Tmem121	-1.97013	1.07342e-14	7.47096e-14
ENSMUSG00000064267	Hvcn1	5.5281	3.95386e-19	3.67144e-18	ENSMUSG00000032913	Lrig2	1.03083	1.11047e-14	7.72243e-14
ENSMUSG00000058145	Adamts17	-7.68963	4.14571e-19	3.84118e-18	ENSMUSG00000042759	Apobr	1.70698	1.14084e-14	7.92373e-14
ENSMUSG00000025816	Sec61a2	1.04445	4.9064e-19	4.54103e-18	ENSMUSG00000048040	Arxes2	-5.09495	1.17101e-14	8.1231e-14
ENSMUSG00000041477	Dcp1b	-4.14043	5.55706e-19	5.13204e-18	ENSMUSG00000030102	Itpr1	-1.01216	1.18042e-14	8.18497e-14
ENSMUSG00000026942	Traf2	1.09439	6.11189e-19	5.63217e-18	ENSMUSG00000087543	Gm16576	3.04031	1.32903e-14	9.19256e-14
ENSMUSG00000049577	Zfpm1	-1.12369	6.23255e-19	5.73713e-18	ENSMUSG00000028359	Orm3	8.04147	1.38324e-14	9.55565e-14
ENSMUSG00000097451	Rian	-10.5851	7.10397e-19	6.52865e-18	ENSMUSG00000030329	Pianp	-9.24192	1.53084e-14	1.05622e-13
ENSMUSG00000073418	C4b	2.51734	7.87686e-19	7.21939e-18	ENSMUSG00000019929	Dcn	1.21296	1.57963e-14	1.08898e-13
ENSMUSG00000022425	Enpp2	2.83462	9.19274e-19	8.40274e-18	ENSMUSG00000022425	Enpp2	2.51647	1.79392e-14	1.23365e-13
ENSMUSG00000042256	Ptchd4	2.51593	9.31877e-19	8.51335e-18	ENSMUSG00000021411	Pxdc1	-9.17471	2.34722e-14	1.60227e-13
ENSMUSG00000015112	Slc25a13	-6.17245	1.05702e-18	9.64104e-18	ENSMUSG00000004951	Hspb1	-5.46379	2.50013e-14	1.70317e-13
ENSMUSG00000028047	Thbs3	-2.34744	1.12838e-18	1.02809e-17	ENSMUSG00000090610	Gm3571	1.05543	2.85462e-14	1.93675e-13
ENSMUSG00000000881	Dlg3	-1.17496	1.22883e-18	1.11661e-17	ENSMUSG00000022602	Arc	2.58856	2.92982e-14	1.98617e-13
ENSMUSG00000029381	Shroom3	-1.67425	1.24415e-18	1.12993e-17	ENSMUSG00000040254	Sema3d	-9.1487	3.01006e-14	2.03807e-13
ENSMUSG00000034765	Dusp5	1.11532	1.42877e-18	1.29207e-17	ENSMUSG00000079018	Ly6c1	4.42778	3.40276e-14	2.29893e-13
ENSMUSG00000004951	Hspb1	-4.89653	1.46102e-18	1.31982e-17	ENSMUSG00000021702	Thbs4	-9.04611	3.42257e-14	2.31082e-13
ENSMUSG00000071984	Fndc1	-6.83583	1.54112e-18	1.3907e-17	ENSMUSG00000057706	Mex3b	-1.32606	3.73579e-14	2.52026e-13
ENSMUSG00000005225	Plekha8	-1.14022	2.15627e-18	1.92938e-17	ENSMUSG00000079014	Serpina3i	9.17534	3.99229e-14	2.68896e-13
ENSMUSG00000045107	Saysd1	-10.4362	2.20046e-18	1.96789e-17	ENSMUSG00000024516	Sec11c	1.1557	4.09181e-14	2.75376e-13
ENSMUSG00000051669	AU021092	4.66468	2.64933e-18	2.36309e-17	ENSMUSG00000036109	Mbnl3	-9.0909	4.29052e-14	2.87937e-13
ENSMUSG00000027188	Pamr1	-6.22332	2.77706e-18	2.47571e-17	ENSMUSG00000112003	Gm4864	-1.0355	4.30725e-14	2.88944e-13
ENSMUSG00000040037	Negr1	5.81604	3.01897e-18	2.68855e-17	ENSMUSG00000072568	Fam84b	3.64969	4.69888e-14	3.1471e-13
ENSMUSG00000033467	Crlf2	-1.04358	3.35447e-18	2.97951e-17	ENSMUSG00000029591	Ung	-2.51202	4.73839e-14	3.17229e-13
ENSMUSG00000040740	Slc25a34	4.76745	3.87111e-18	3.4348e-17	ENSMUSG00000000126	Wnt9a	-2.73613	4.89069e-14	3.27294e-13
ENSMUSG00000032332	Col12a1	-1.27644	3.96781e-18	3.51876e-17	ENSMUSG00000031340	Gabre	2.59392	5.44351e-14	3.63561e-13
ENSMUSG00000030471	Zdhhc13	-1.01791	4.6176e-18	4.08221e-17	ENSMUSG00000036377	C530008M17Rik	-2.25722	5.96032e-14	3.976e-13
ENSMUSG00000032387	Rbpms2	-2.87894	5.05121e-18	4.46322e-17	ENSMUSG00000029759	Pon3	-8.94269	6.56176e-14	4.37023e-13
ENSMUSG00000039814	Xkr5	1.38263	5.09781e-18	4.50205e-17	ENSMUSG00000028212	Ccne2	-1.89036	7.2062e-14	4.78798e-13
ENSMUSG00000041000	Trim62	-1.6514	5.93892e-18	5.22582e-17	ENSMUSG00000003123	Lipe	1.24495	7.32866e-14	4.86548e-13
ENSMUSG00000033965	Slc16a2	-4.21907	7.26844e-18	6.38246e-17	ENSMUSG00000083902	Gm15975	-1.54295	7.59262e-14	5.03871e-13
ENSMUSG00000037362	Nov	-4.93994	9.3397e-18	8.13806e-17	ENSMUSG00000033107	Rnf125	1.74815	1.012e-13	6.67618e-13
ENSMUSG00000086784	Isoc2a	-1.55941	9.76628e-18	8.49666e-17	ENSMUSG00000045954	Cavin2	-1.02683	1.06741e-13	7.03617e-13
ENSMUSG00000070526	Peg12	-1.75861	1.02221e-17	8.88867e-17	ENSMUSG00000022707	Gbe1	1.08531	1.10327e-13	7.26394e-13
ENSMUSG00000079034	Gm8300	10.1865	1.0719e-17	9.31597e-17	ENSMUSG00000033965	Slc16a2	-3.22909	1.16223e-13	7.63405e-13
ENSMUSG00000047221	Fam185a	-1.81934	1.1999e-17	1.04231e-16	ENSMUSG00000036006	Ripor2	-4.01497	1.17348e-13	7.70493e-13
ENSMUSG00000052155	Acvr2a	1.05182	1.35531e-17	1.1749e-16	ENSMUSG00000040270	Bach2	-3.12277	1.22796e-13	8.04993e-13
ENSMUSG00000071001	Hrct1	3.82065	1.51515e-17	1.31079e-16	ENSMUSG00000030431	Tmem238	-2.48623	1.24068e-13	8.13013e-13
ENSMUSG00000027695	Pld1	1.38372	1.53922e-17	1.33093e-16	ENSMUSG00000062380	Tubb3	-1.79672	1.27308e-13	8.33918e-13
ENSMUSG00000051817	Sox12	-10.1822	1.75079e-17	1.50926e-16	ENSMUSG00000056427	Slit3	-8.94246	1.30999e-13	8.57424e-13
ENSMUSG00000097141	Gm10524	1.68614	1.87952e-17	1.61858e-16	ENSMUSG00000060063	Alox5ap	-3.01136	1.4207e-13	9.28797e-13
ENSMUSG00000031290	Lrch2	-1.62433	2.05611e-17	1.76976e-16	ENSMUSG00000072849	Serpina1e	4.82633	1.46791e-13	9.5891e-13
ENSMUSG00000040621	Gemin8	1.12462	2.09655e-17	1.80274e-16	ENSMUSG00000040420	Cdh18	-3.59685	1.64492e-13	1.0716e-12
ENSMUSG00000009566	Fpgs	-1.06074	2.21977e-17	1.90579e-16	ENSMUSG00000020826	Nos2	8.96726	1.768e-13	1.14999e-12
ENSMUSG00000051748	Wfdc21	8.76242	2.62806e-17	2.24836e-16	ENSMUSG00000079470	Utp14b	1.24512	1.78007e-13	1.15739e-12
ENSMUSG00000072849	Serpina1e	5.47211	2.73189e-17	2.33484e-16	ENSMUSG00000030157	Clec2d	1.40814	1.81403e-13	1.17901e-12
ENSMUSG00000022364	Tbc1d31	1.16601	3.31008e-17	2.8233e-16	ENSMUSG00000075271	Ttc30a1	-2.41089	1.84759e-13	1.20036e-12
ENSMUSG00000040710	St8sia4	10.1275	3.39079e-17	2.88924e-16	ENSMUSG00000022297	Fzd6	-8.88894	1.84948e-13	1.20112e-12
ENSMUSG00000036617	Etl4	2.506	3.84239e-17	3.26908e-16	ENSMUSG00000025964	Adam23	-6.71967	1.85466e-13	1.20354e-12
ENSMUSG00000072946	Ptgr2	-10.0822	3.99509e-17	3.39393e-16	ENSMUSG00000028613	Lrp8	-1.24114	1.94958e-13	1.26318e-12
ENSMUSG00000041298	Katnal1	-1.04407	4.40704e-17	3.73454e-16	ENSMUSG00000060981	Hist1h4h	2.22331	2.14565e-13	1.38753e-12
ENSMUSG00000045975	C2cd2	1.0073	4.45042e-17	3.76942e-16	ENSMUSG00000032359	Ctsh	-7.65324	2.37793e-13	1.53417e-12
ENSMUSG00000001552	Jup	-5.94882	4.53122e-17	3.83593e-16	ENSMUSG00000027500	Stmn2	-8.86042	2.49597e-13	1.60722e-12
ENSMUSG00000041920	Slc16a6	2.645	4.62125e-17	3.9102e-16	ENSMUSG00000038357	Camp	3.18433	2.65605e-13	1.70898e-12
ENSMUSG00000027896	Slc16a4	-1.42063	5.13776e-17	4.33408e-16	ENSMUSG00000074682	Zcchc3	-8.83007	2.89205e-13	1.85797e-12
ENSMUSG00000056596	Trnp1	-1.77139	5.62864e-17	4.7366e-16	ENSMUSG00000021684	Pde8b	-3.34352	3.08378e-13	1.9781e-12
ENSMUSG00000020000	Moxd1	-10.0344	5.65203e-17	4.75393e-16	ENSMUSG00000026672	Optn	1.60262	3.82835e-13	2.44257e-12
ENSMUSG00000032878	Ccdc85a	10.0102	7.10469e-17	5.95803e-16	ENSMUSG00000042155	Klhl23	-2.84492	5.01811e-13	3.17738e-12
ENSMUSG00000015202	Cnksr3	-1.04349	8.07991e-17	6.7525e-16	ENSMUSG00000054612	Mgmt	-8.75286	5.14598e-13	3.25464e-12
ENSMUSG00000039323	Igfbp2	-9.98442	8.17051e-17	6.82485e-16	ENSMUSG00000102573	Gm7265	-3.81006	6.66452e-13	4.1944e-12
ENSMUSG00000057706	Mex3b	-1.77168	8.2942e-17	6.92476e-16	ENSMUSG00000027890	Gstm4	-8.70718	6.74106e-13	4.23938e-12
ENSMUSG00000027175	Tcp11l1	-3.96384	8.33911e-17	6.95883e-16	ENSMUSG00000035769	Xylb	-4.58984	6.97368e-13	4.38402e-12
ENSMUSG00000028195	Cyr61	-1.07733	8.61568e-17	7.18255e-16	ENSMUSG00000041347	Bdkrb1	-1.30969	6.97931e-13	4.38591e-12
ENSMUSG00000066363	Serpina3f	8.64945	9.22093e-17	7.66829e-16	ENSMUSG00000039385	Cdh6	-6.30386	7.3223e-13	4.59453e-12
ENSMUSG00000015568	Lpl	-4.2462	9.37966e-17	7.79265e-16	ENSMUSG00000117310	Ptp4a1	1.13786	7.93298e-13	4.96465e-12
ENSMUSG00000028909	Ptpru	-5.30165	1.03773e-16	8.59624e-16	ENSMUSG00000038777	Sema6c	-1.45261	8.53993e-13	5.34049e-12
ENSMUSG00000052372	Il1rapl1	5.90127	1.07494e-16	8.89577e-16	ENSMUSG00000055254	Ntrk2	-8.66693	8.95612e-13	5.5903e-12
ENSMUSG00000037440	Vnn1	3.46818	1.2195e-16	1.00578e-15	ENSMUSG00000040289	Hey1	-5.61134	9.10281e-13	5.67973e-12
ENSMUSG00000029716	Tfr2	-4.08772	1.22885e-16	1.01299e-15	ENSMUSG00000028195	Cyr61	-1.09567	1.01381e-12	6.32098e-12
ENSMUSG00000002489	Tiam1	-4.5396	1.43587e-16	1.17793e-15	ENSMUSG00000032387	Rbpms2	-2.19139	1.15943e-12	7.21006e-12
ENSMUSG00000025321	Itgb8	-5.24376	1.55984e-16	1.27654e-15	ENSMUSG00000043439	Epop	-1.51203	1.17377e-12	7.2965e-12
ENSMUSG00000021360	Gcnt2	1.07934	1.79601e-16	1.46628e-15	ENSMUSG00000054944	5330416C01Rik	-4.00494	1.1833e-12	7.353e-12
ENSMUSG00000054640	Slc8a1	-9.87243	2.28489e-16	1.85737e-15	ENSMUSG00000036036	Zfp57	-4.30556	1.23328e-12	7.64371e-12
ENSMUSG00000026147	Col9a1	-1.50708	2.35107e-16	1.9075e-15	ENSMUSG00000073490	Ifi207	7.52566	1.27893e-12	7.91484e-12
ENSMUSG00000016239	Lonrf3	2.72481	2.4003e-16	1.94652e-15	ENSMUSG00000028339	Col15a1	-2.88754	1.31558e-12	8.1296e-12
ENSMUSG00000049907	Rasl11b	-1.92886	2.55712e-16	2.06973e-15	ENSMUSG00000056069	Otulinl	-5.15985	1.45328e-12	8.96397e-12
ENSMUSG00000030546	Plin1	9.8656	2.63153e-16	2.12894e-15	ENSMUSG00000024766	Lipo3	-8.59852	1.65608e-12	1.01847e-11
ENSMUSG00000066829	Zfp810	-9.82141	2.86442e-16	2.31074e-15	ENSMUSG00000028164	Manba	-7.41476	1.69292e-12	1.03998e-11
ENSMUSG00000061371	Zfp873	-2.328	3.28254e-16	2.64553e-15	ENSMUSG00000059493	Nhs	5.35228	1.78338e-12	1.09475e-11
ENSMUSG00000040026	Saa3	9.80042	3.33245e-16	2.68447e-15	ENSMUSG00000035735	Dagla	1.1811	1.90939e-12	1.17123e-11
ENSMUSG00000000594	Gm2a	-9.80505	3.49637e-16	2.81518e-15	ENSMUSG00000040209	Zfp704	1.05615	1.94641e-12	1.19307e-11
ENSMUSG00000039103	Nexn	-3.5073	3.50047e-16	2.81715e-15	ENSMUSG00000068101	Cenpm	1.2525	2.26427e-12	1.38283e-11
ENSMUSG00000054517	Trim65	1.56825	4.09261e-16	3.2828e-15	ENSMUSG00000074825	Itpripl1	-8.53423	2.29458e-12	1.40082e-11
ENSMUSG00000022707	Gbe1	-2.13486	4.14222e-16	3.31945e-15	ENSMUSG00000008822	Acyp1	1.10878	2.39135e-12	1.45724e-11
ENSMUSG00000042659	Arrdc4	-1.15529	4.4226e-16	3.53079e-15	ENSMUSG00000040605	Bace2	-8.54621	2.39444e-12	1.45859e-11
ENSMUSG00000022548	Apod	1.46033	4.76037e-16	3.7951e-15	ENSMUSG00000030598	Fbxo17	-1.05907	2.45553e-12	1.49471e-11
ENSMUSG00000039485	Tspyl4	1.07676	5.5564e-16	4.41726e-15	ENSMUSG00000053647	Gper1	2.54005	2.64629e-12	1.60849e-11
ENSMUSG00000072949	Acot1	-8.44223	6.12794e-16	4.84664e-15	ENSMUSG00000041695	Kcnj2	-8.52642	2.79657e-12	1.69551e-11
ENSMUSG00000029625	Cpsf4	-1.02747	6.13219e-16	4.84775e-15	ENSMUSG00000048450	Msx1	-1.17494	2.90455e-12	1.76034e-11
ENSMUSG00000047238	Mageh1	-9.7185	6.52962e-16	5.15712e-15	ENSMUSG00000021136	Smoc1	1.37219	3.03252e-12	1.83589e-11
ENSMUSG00000013878	Rnf170	1.01223	6.86206e-16	5.41464e-15	ENSMUSG00000026166	Ccl20	7.40176	3.1604e-12	1.90916e-11
ENSMUSG00000000031	H19	-9.71108	6.97558e-16	5.50166e-15	ENSMUSG00000033208	S100b	1.43622	3.1649e-12	1.91061e-11
ENSMUSG00000010751	Tnfrsf22	-1.96644	7.04208e-16	5.54895e-15	ENSMUSG00000022015	Tnfsf11	-3.95484	3.43549e-12	2.06935e-11
ENSMUSG00000066361	Serpina3c	5.44744	8.1425e-16	6.39229e-15	ENSMUSG00000001665	Gstt3	-7.30337	3.44078e-12	2.07179e-11
ENSMUSG00000071723	Gspt2	-9.66948	9.55751e-16	7.48929e-15	ENSMUSG00000037321	Tap1	-1.9936	3.59583e-12	2.16125e-11
ENSMUSG00000002265	Peg3	-9.67839	9.97871e-16	7.81574e-15	ENSMUSG00000017499	Cdc6	-1.47844	3.6013e-12	2.16376e-11
ENSMUSG00000022385	Gtse1	1.17935	1.00437e-15	7.86301e-15	ENSMUSG00000038415	Foxq1	-3.55023	4.08295e-12	2.44874e-11
ENSMUSG00000112825	Gm9118	-1.25509	1.09347e-15	8.55262e-15	ENSMUSG00000026840	Lamc3	-5.46342	4.53868e-12	2.71622e-11
ENSMUSG00000040219	Ttc12	-3.93206	1.19985e-15	9.37608e-15	ENSMUSG00000028655	Mfsd2a	-6.09031	5.84229e-12	3.47643e-11
ENSMUSG00000055322	Tns1	1.71834	1.21965e-15	9.52202e-15	ENSMUSG00000026664	Phyh	-8.27398	5.88775e-12	3.50224e-11
ENSMUSG00000043501	Lgals2	2.91398	1.22634e-15	9.56988e-15	ENSMUSG00000040998	Npnt	-8.4231	5.95484e-12	3.54088e-11
ENSMUSG00000073177	Gm773	9.57323	1.3115e-15	1.02203e-14	ENSMUSG00000051279	Gdf6	-8.3708	6.93439e-12	4.11163e-11
ENSMUSG00000056069	Otulinl	-4.46037	1.37052e-15	1.06704e-14	ENSMUSG00000042312	S100a13	1.08953	6.98892e-12	4.14249e-11
ENSMUSG00000093847	Gm5039	5.3998	1.40948e-15	1.09536e-14	ENSMUSG00000051851	Rtl8c	-3.23444	7.16575e-12	4.24278e-11
ENSMUSG00000041444	Arhgap32	1.1508	1.61915e-15	1.25544e-14	ENSMUSG00000116946	AC130815.2	1.60489	7.30891e-12	4.32295e-11
ENSMUSG00000036006	Ripor2	-4.11269	1.62507e-15	1.25945e-14	ENSMUSG00000046814	Gchfr	-1.54287	8.97942e-12	5.29225e-11
ENSMUSG00000021411	Pxdc1	-9.59761	1.63682e-15	1.26798e-14	ENSMUSG00000033685	Ucp2	-1.76832	9.09712e-12	5.35784e-11
ENSMUSG00000078502	Gm13212	-9.57772	1.9974e-15	1.54237e-14	ENSMUSG00000036902	Neto2	-1.48665	9.13203e-12	5.3765e-11
ENSMUSG00000099966	2810402E24Rik	1.15052	2.17565e-15	1.6762e-14	ENSMUSG00000038860	Garnl3	-1.60394	9.28468e-12	5.46445e-11
ENSMUSG00000021550	2210016F16Rik	-8.24387	2.47014e-15	1.9005e-14	ENSMUSG00000029673	Auts2	-8.35104	9.76321e-12	5.74203e-11
ENSMUSG00000071708	Sms	-1.0646	2.56952e-15	1.97277e-14	ENSMUSG00000022340	Sybu	8.41717	1.01055e-11	5.93913e-11
ENSMUSG00000034910	Pygo1	-2.11783	2.61869e-15	2.00932e-14	ENSMUSG00000047222	Rnase2a	3.14237	1.03118e-11	6.05186e-11
ENSMUSG00000056427	Slit3	-6.94234	2.79908e-15	2.14386e-14	ENSMUSG00000063286	Gm8995	3.73299	1.03932e-11	6.09749e-11
ENSMUSG00000021469	Msx2	-8.21579	2.97921e-15	2.28079e-14	ENSMUSG00000031843	Mphosph6	-1.15101	1.09051e-11	6.39113e-11
ENSMUSG00000090952	Gm17251	1.8359	2.99916e-15	2.29503e-14	ENSMUSG00000050737	Ptges	-5.41428	1.13619e-11	6.65413e-11
ENSMUSG00000036109	Mbnl3	-9.51368	3.09415e-15	2.36558e-14	ENSMUSG00000032298	Neil1	-1.77315	1.18998e-11	6.95454e-11
ENSMUSG00000079014	Serpina3i	9.5194	3.12474e-15	2.3879e-14	ENSMUSG00000054967	Zfp647	-1.72377	1.41973e-11	8.27118e-11
ENSMUSG00000026688	Mgst3	1.12391	3.14199e-15	2.4e-14	ENSMUSG00000003282	Plag1	1.49229	1.47312e-11	8.57627e-11
ENSMUSG00000030930	Chst15	1.47628	3.20832e-15	2.44736e-14	ENSMUSG00000050103	Agmo	7.16483	1.6371e-11	9.50111e-11
ENSMUSG00000039070	Cpa4	-6.2441	3.2921e-15	2.51013e-14	ENSMUSG00000031520	Vegfc	-5.97613	1.6705e-11	9.69155e-11
ENSMUSG00000024663	Rab3il1	1.14007	3.44222e-15	2.62224e-14	ENSMUSG00000020424	Castor1	-4.96113	1.68282e-11	9.75626e-11
ENSMUSG00000022836	Mylk	1.7686	3.60394e-15	2.74297e-14	ENSMUSG00000024112	Cacna1h	-8.2453	1.68407e-11	9.76012e-11
ENSMUSG00000087408	Cers1	-2.52247	3.64074e-15	2.7688e-14	ENSMUSG00000044768	D1Ertd622e	-1.09978	1.75024e-11	1.01331e-10
ENSMUSG00000026779	Mastl	1.14662	4.32606e-15	3.27641e-14	ENSMUSG00000073591	Pcdhb22	1.15451	1.76811e-11	1.02294e-10
ENSMUSG00000025429	Pstpip2	-1.41409	4.37644e-15	3.31309e-14	ENSMUSG00000017400	Stac2	-8.09705	1.77428e-11	1.02616e-10
ENSMUSG00000022330	Osr2	-1.92556	4.5466e-15	3.44037e-14	ENSMUSG00000047242	Taf9b	-3.13366	1.92188e-11	1.10883e-10
ENSMUSG00000031849	Comp	2.14978	4.56106e-15	3.44977e-14	ENSMUSG00000087006	Gm13889	-3.39866	2.03825e-11	1.17419e-10
ENSMUSG00000034586	Hid1	1.08105	4.98762e-15	3.76904e-14	ENSMUSG00000019872	Smpdl3a	-4.13862	2.11338e-11	1.21429e-10
ENSMUSG00000056313	Tcim	1.15007	5.18829e-15	3.91545e-14	ENSMUSG00000009731	Kcnd1	-3.1758	2.1198e-11	1.21756e-10
ENSMUSG00000039377	Hlx	1.2828	5.3989e-15	4.07077e-14	ENSMUSG00000024176	Sox8	-8.22888	2.21253e-11	1.26776e-10
ENSMUSG00000036959	Bcorl1	-1.00809	5.60445e-15	4.222e-14	ENSMUSG00000097062	Gm17586	1.20419	2.36263e-11	1.35052e-10
ENSMUSG00000039253	Fn3krp	1.28054	5.65356e-15	4.25522e-14	ENSMUSG00000048142	Nat8l	-8.21101	2.41063e-11	1.37749e-10
ENSMUSG00000027845	Dclre1b	1.34955	5.68653e-15	4.27814e-14	ENSMUSG00000098923	Tmem185b	-8.19324	2.42312e-11	1.38416e-10
ENSMUSG00000100975	Gm28875	2.13127	5.83125e-15	4.38118e-14	ENSMUSG00000026605	Cenpf	1.02518	2.49929e-11	1.42669e-10
ENSMUSG00000021596	Mctp1	6.89662	7.03898e-15	5.26295e-14	ENSMUSG00000035948	Acss3	-8.23325	2.55602e-11	1.45808e-10
ENSMUSG00000037686	Aspg	-2.78197	7.08516e-15	5.29514e-14	ENSMUSG00000073609	D2hgdh	-1.33038	2.61189e-11	1.48893e-10
ENSMUSG00000085022	Gm5860	3.92204	7.69058e-15	5.73245e-14	ENSMUSG00000060402	Chst8	-8.17254	2.6247e-11	1.49572e-10
ENSMUSG00000095440	Fignl2	1.72233	8.03864e-15	5.98401e-14	ENSMUSG00000081058	Hist2h3c2	1.38798	2.67882e-11	1.52396e-10
ENSMUSG00000106019	Gm43672	1.47785	8.78455e-15	6.51924e-14	ENSMUSG00000037686	Aspg	-2.33788	2.89473e-11	1.64455e-10
ENSMUSG00000031520	Vegfc	-3.27416	8.96579e-15	6.64793e-14	ENSMUSG00000024247	Pkdcc	-1.02378	2.91827e-11	1.6568e-10
ENSMUSG00000032657	Fam189b	-9.28284	9.12028e-15	6.75657e-14	ENSMUSG00000073557	Ppp1r12b	1.06846	2.93436e-11	1.66536e-10
ENSMUSG00000037138	Aff3	-1.07058	1.02661e-14	7.58554e-14	ENSMUSG00000040943	Tet2	1.49081	2.94135e-11	1.6682e-10
ENSMUSG00000033542	Arhgef5	-9.24635	1.06193e-14	7.83449e-14	ENSMUSG00000048458	Inka2	1.28992	2.97854e-11	1.68814e-10
ENSMUSG00000020019	Ntn4	-6.79065	1.0858e-14	8.00551e-14	ENSMUSG00000028214	Gem	-5.93072	3.02975e-11	1.716e-10
ENSMUSG00000029863	Casp2	-1.10216	1.19311e-14	8.75859e-14	ENSMUSG00000024302	Dtna	2.01448	3.06782e-11	1.73698e-10
ENSMUSG00000045095	Magi1	-1.28592	1.40049e-14	1.02279e-13	ENSMUSG00000038517	Tbkbp1	-2.82461	3.21865e-11	1.82114e-10
ENSMUSG00000022297	Fzd6	-9.31169	1.45227e-14	1.06015e-13	ENSMUSG00000062300	Nectin2	-1.46062	3.39456e-11	1.91937e-10
ENSMUSG00000021704	Mtx3	-1.01717	1.60866e-14	1.1728e-13	ENSMUSG00000092341	Malat1	1.83524	3.55996e-11	2.01153e-10
ENSMUSG00000074766	Ism1	-1.12014	1.62545e-14	1.18249e-13	ENSMUSG00000017697	Ada	-2.3456	3.62515e-11	2.04767e-10
ENSMUSG00000042066	Tmcc2	-1.06098	1.65425e-14	1.20293e-13	ENSMUSG00000026921	Egfl7	-7.98518	3.7446e-11	2.11442e-10
ENSMUSG00000024910	Ctsw	-2.5871	1.81022e-14	1.31466e-13	ENSMUSG00000022332	Khdrbs3	-6.95793	5.14368e-11	2.88395e-10
ENSMUSG00000038264	Sema7a	-1.03554	1.83688e-14	1.33345e-13	ENSMUSG00000029123	Stk32b	-8.08114	5.24773e-11	2.93951e-10
ENSMUSG00000048388	Fam171b	-1.34051	1.92262e-14	1.3939e-13	ENSMUSG00000072214	2025-09-05	1.06983	5.71297e-11	3.19242e-10
ENSMUSG00000029591	Ung	-2.52019	1.92364e-14	1.39404e-13	ENSMUSG00000030921	Trim30a	5.36375	5.95582e-11	3.32479e-10
ENSMUSG00000027430	Dtd1	-9.27869	1.93289e-14	1.40015e-13	ENSMUSG00000008206	Cers4	-1.70838	6.9961e-11	3.88991e-10
ENSMUSG00000053226	Dand5	1.7644	1.96798e-14	1.42435e-13	ENSMUSG00000016179	Camk1g	2.59528	7.11815e-11	3.95514e-10
ENSMUSG00000005968	Tuft1	-6.79491	2.03558e-14	1.4714e-13	ENSMUSG00000057895	Zfp105	-8.01579	7.66926e-11	4.2571e-10
ENSMUSG00000041132	N4bp2l1	2.71536	2.07784e-14	1.5013e-13	ENSMUSG00000035258	Abi3bp	2.61848	7.71454e-11	4.27939e-10
ENSMUSG00000033152	Podxl2	-6.1102	2.07879e-14	1.50135e-13	ENSMUSG00000062866	Phactr2	-6.89213	7.77071e-11	4.30912e-10
ENSMUSG00000048142	Nat8l	-4.8095	2.08374e-14	1.50428e-13	ENSMUSG00000020019	Ntn4	-7.84748	8.72187e-11	4.82535e-10
ENSMUSG00000028339	Col15a1	-3.01658	2.09943e-14	1.51497e-13	ENSMUSG00000039158	Akna	2.19725	9.16192e-11	5.05875e-10
ENSMUSG00000026014	Raph1	1.09375	2.10137e-14	1.51572e-13	ENSMUSG00000048497	Mmgt2	-1.23857	9.22236e-11	5.08876e-10
ENSMUSG00000031377	Bmx	2.21547	2.17971e-14	1.57023e-13	ENSMUSG00000068184	Ndufaf2	-1.13318	9.25579e-11	5.10214e-10
ENSMUSG00000074682	Zcchc3	-9.25306	2.33646e-14	1.68029e-13	ENSMUSG00000091119	Ccdc152	2.28664	9.63994e-11	5.30864e-10
ENSMUSG00000040270	Bach2	-3.35089	2.37088e-14	1.70288e-13	ENSMUSG00000023206	Il15ra	2.2987	9.98739e-11	5.49636e-10
ENSMUSG00000025920	Stau2	-1.43819	2.85475e-14	2.04177e-13	ENSMUSG00000039103	Nexn	-2.60831	1.1222e-10	6.15958e-10
ENSMUSG00000021684	Pde8b	-3.24345	3.15389e-14	2.25098e-13	ENSMUSG00000063275	Hacd1	-1.06698	1.12282e-10	6.16094e-10
ENSMUSG00000073530	Pappa2	1.50646	3.47377e-14	2.47408e-13	ENSMUSG00000030657	Xylt1	-7.94964	1.17169e-10	6.42063e-10
ENSMUSG00000063531	Sema3e	-9.18057	3.89276e-14	2.76784e-13	ENSMUSG00000031767	Nudt7	-7.95812	1.18466e-10	6.48961e-10
ENSMUSG00000054944	5330416C01Rik	-4.55732	4.11287e-14	2.91945e-13	ENSMUSG00000020359	Phykpl	-1.01895	1.20899e-10	6.61204e-10
ENSMUSG00000021285	Ppp1r13b	-1.09158	4.30293e-14	3.05053e-13	ENSMUSG00000026725	Tnn	-1.88457	1.24991e-10	6.82909e-10
ENSMUSG00000040289	Hey1	-3.42696	4.47522e-14	3.16738e-13	ENSMUSG00000021376	Tpmt	-1.47854	1.26637e-10	6.91224e-10
ENSMUSG00000062866	Phactr2	-9.16796	4.56927e-14	3.22856e-13	ENSMUSG00000025169	Ogfod3	1.26576	1.35053e-10	7.34759e-10
ENSMUSG00000098134	Rnf113a2	-1.2395	4.80337e-14	3.38973e-13	ENSMUSG00000070524	Fcrlb	1.7756	1.36855e-10	7.44079e-10
ENSMUSG00000032177	Pde4a	-4.50202	5.36925e-14	3.78278e-13	ENSMUSG00000032177	Pde4a	-2.93566	1.4592e-10	7.92331e-10
ENSMUSG00000073147	5031425E22Rik	1.02261	5.41445e-14	3.81304e-13	ENSMUSG00000097039	Pvt1	1.06461	1.57984e-10	8.56448e-10
ENSMUSG00000027890	Gstm4	-9.13004	5.72014e-14	4.02498e-13	ENSMUSG00000001552	Jup	-7.74323	1.62406e-10	8.79563e-10
ENSMUSG00000004633	Chn2	1.80426	6.14752e-14	4.32212e-13	ENSMUSG00000039070	Cpa4	-6.79488	1.78788e-10	9.66716e-10
ENSMUSG00000016179	Camk1g	2.847	6.93628e-14	4.86055e-13	ENSMUSG00000064215	Ifi27	1.00726	1.87096e-10	1.01062e-09
ENSMUSG00000035948	Acss3	-5.22993	6.97566e-14	4.88613e-13	ENSMUSG00000066363	Serpina3f	6.50312	1.98153e-10	1.069e-09
ENSMUSG00000032036	Kirrel3	-2.7562	7.00143e-14	4.90216e-13	ENSMUSG00000020183	Cpm	-5.97336	2.04582e-10	1.10226e-09
ENSMUSG00000019437	Tlcd1	1.16056	7.31333e-14	5.11842e-13	ENSMUSG00000021260	Hhipl1	-2.03973	2.0798e-10	1.11913e-09
ENSMUSG00000001120	Pcbp3	-1.60119	7.62409e-14	5.33152e-13	ENSMUSG00000103309	BC037039	1.18377	2.08077e-10	1.11929e-09
ENSMUSG00000032783	Troap	1.28273	7.65035e-14	5.34768e-13	ENSMUSG00000049538	Adamts16	-7.84979	2.25142e-10	1.20952e-09
ENSMUSG00000055254	Ntrk2	-9.08965	7.73845e-14	5.40481e-13	ENSMUSG00000022574	Naprt	-3.55406	2.50696e-10	1.34421e-09
ENSMUSG00000005836	Gata6	-1.22319	7.92362e-14	5.53186e-13	ENSMUSG00000025915	Sgk3	-1.24635	2.63268e-10	1.40846e-09
ENSMUSG00000026413	Pkp1	1.27562	1.03862e-13	7.20664e-13	ENSMUSG00000072620	Slfn2	7.94982	2.94114e-10	1.56895e-09
ENSMUSG00000030207	Fam234b	-1.2205	1.06799e-13	7.40434e-13	ENSMUSG00000070802	Pnmal2	-7.80605	3.00723e-10	1.60369e-09
ENSMUSG00000030559	Rab38	7.79058	1.12901e-13	7.82103e-13	ENSMUSG00000102101	Zbtb11os1	1.07792	3.08017e-10	1.64207e-09
ENSMUSG00000032198	Dock6	-1.86066	1.17071e-13	8.10469e-13	ENSMUSG00000047221	Fam185a	-1.23847	3.22873e-10	1.71633e-09
ENSMUSG00000032796	Lama1	-9.02669	1.32589e-13	9.15125e-13	ENSMUSG00000022217	Emc9	-7.79832	3.27116e-10	1.73778e-09
ENSMUSG00000038408	1700018A04Rik	2.01506	1.33717e-13	9.22156e-13	ENSMUSG00000018819	Lsp1	-1.04938	3.27416e-10	1.73883e-09
ENSMUSG00000049511	Htr1b	5.89164	1.38641e-13	9.55341e-13	ENSMUSG00000030930	Chst15	-7.64136	3.27886e-10	1.74077e-09
ENSMUSG00000024766	Lipo3	-9.02125	1.49691e-13	1.03022e-12	ENSMUSG00000027533	Fabp5	-1.07173	3.35681e-10	1.78102e-09
ENSMUSG00000023232	Serinc2	-8.87437	1.58839e-13	1.0923e-12	ENSMUSG00000107430	Gm31532	4.59331	3.52407e-10	1.8662e-09
ENSMUSG00000087259	2610035D17Rik	2.25563	1.65671e-13	1.1379e-12	ENSMUSG00000106106	CT010467.1	1.07128	3.52902e-10	1.86823e-09
ENSMUSG00000020424	Castor1	-5.11559	1.73743e-13	1.19238e-12	ENSMUSG00000010751	Tnfrsf22	-1.40777	3.61597e-10	1.91184e-09
ENSMUSG00000047749	Zc3hav1l	-1.17294	1.84677e-13	1.26639e-12	ENSMUSG00000005968	Tuft1	-2.03662	3.64746e-10	1.92666e-09
ENSMUSG00000057880	Abat	-8.96634	1.88686e-13	1.29179e-12	ENSMUSG00000040875	Osbpl10	-1.51321	3.70747e-10	1.95712e-09
ENSMUSG00000063659	Zbtb18	-1.20097	1.95513e-13	1.33799e-12	ENSMUSG00000040795	Iqcc	-1.2426	4.20885e-10	2.21409e-09
ENSMUSG00000028655	Mfsd2a	-8.95131	2.08473e-13	1.42553e-12	ENSMUSG00000021643	Serf1	-1.12714	4.24248e-10	2.23107e-09
ENSMUSG00000024818	Slc25a45	1.39675	2.10066e-13	1.43584e-12	ENSMUSG00000033152	Podxl2	-6.64727	4.40069e-10	2.31064e-09
ENSMUSG00000048040	Arxes2	-8.95651	2.1181e-13	1.4466e-12	ENSMUSG00000049001	Ndnf	-7.75894	4.67472e-10	2.4499e-09
ENSMUSG00000004347	Pde1c	8.97813	2.12418e-13	1.45017e-12	ENSMUSG00000114041	Gm9269	-4.65736	4.68885e-10	2.45653e-09
ENSMUSG00000026527	Rgs7	4.00337	2.20578e-13	1.50467e-12	ENSMUSG00000033192	Lpcat2	1.41366	4.7675e-10	2.49618e-09
ENSMUSG00000040605	Bace2	-8.96934	2.21694e-13	1.51167e-12	ENSMUSG00000096965	3300005D01Rik	1.81318	5.13354e-10	2.68446e-09
ENSMUSG00000027506	Tpd52	1.325	2.25611e-13	1.53714e-12	ENSMUSG00000037784	Dzip1l	-1.00331	5.44127e-10	2.84093e-09
ENSMUSG00000090610	Gm3571	1.09566	2.42683e-13	1.65081e-12	ENSMUSG00000063972	Nr6a1	1.82928	5.47443e-10	2.85634e-09
ENSMUSG00000025185	Loxl4	1.26963	2.61992e-13	1.78144e-12	ENSMUSG00000078502	Gm13212	-1.60747	5.47547e-10	2.85634e-09
ENSMUSG00000018387	Shroom1	-1.86927	2.78071e-13	1.88926e-12	ENSMUSG00000053646	Plxnb1	1.36631	5.47591e-10	2.85634e-09
ENSMUSG00000073490	Ifi207	7.68606	2.86069e-13	1.94127e-12	ENSMUSG00000025789	St8sia2	-7.7185	5.51533e-10	2.876e-09
ENSMUSG00000012350	Ehf	1.85076	2.88764e-13	1.95877e-12	ENSMUSG00000011589	Fsd1	-3.94157	5.58432e-10	2.91015e-09
ENSMUSG00000060923	Acyp2	1.6824	2.91783e-13	1.97846e-12	ENSMUSG00000026980	Ly75	-7.71979	5.64154e-10	2.93906e-09
ENSMUSG00000028838	Extl1	-3.65326	3.00022e-13	2.0327e-12	ENSMUSG00000039578	Ccser1	-7.78851	5.64724e-10	2.94111e-09
ENSMUSG00000044694	2010007H06Rik	2.60877	3.42083e-13	2.31305e-12	ENSMUSG00000054434	Tmem120b	-1.18323	6.18433e-10	3.20682e-09
ENSMUSG00000027386	Fbln7	-2.86391	3.87458e-13	2.61465e-12	ENSMUSG00000031023	Akip1	-7.71517	6.44623e-10	3.3416e-09
ENSMUSG00000103715	4933431K14Rik	3.05796	5.86093e-13	3.92444e-12	ENSMUSG00000028037	Ifi44	-2.53893	6.65651e-10	3.44525e-09
ENSMUSG00000040998	Npnt	-8.84565	5.86179e-13	3.92444e-12	ENSMUSG00000096916	Zfp850	-7.68006	7.35974e-10	3.79863e-09
ENSMUSG00000066235	Pomgnt2	-1.53287	5.87876e-13	3.93425e-12	ENSMUSG00000028024	Enpep	-3.29703	7.75342e-10	3.99195e-09
ENSMUSG00000028629	Exo5	-1.29887	5.93885e-13	3.97289e-12	ENSMUSG00000019647	Sema6a	1.06074	7.86753e-10	4.0482e-09
ENSMUSG00000071855	Ccdc112	-1.42167	5.96484e-13	3.98871e-12	ENSMUSG00000026979	Psd4	-2.51734	8.11962e-10	4.17277e-09
ENSMUSG00000031070	Mrgprf	1.30697	6.10127e-13	4.07673e-12	ENSMUSG00000047749	Zc3hav1l	-1.05869	8.47945e-10	4.35501e-09
ENSMUSG00000045333	Zfp423	-1.36659	6.19591e-13	4.13833e-12	ENSMUSG00000021123	Rdh12	2.08804	8.49056e-10	4.35938e-09
ENSMUSG00000043903	Zfp469	-1.30077	6.27825e-13	4.18529e-12	ENSMUSG00000016942	Tmprss6	-2.64161	8.82333e-10	4.52328e-09
ENSMUSG00000035246	Pcyt1b	1.10874	6.63429e-13	4.41548e-12	ENSMUSG00000115759	Gm18787	-3.30599	9.26431e-10	4.74061e-09
ENSMUSG00000063558	Aox1	1.23177	6.71428e-13	4.46697e-12	ENSMUSG00000039814	Xkr5	1.08019	9.46842e-10	4.84061e-09
ENSMUSG00000031189	Aff2	-8.78821	8.08916e-13	5.36275e-12	ENSMUSG00000040964	Arhgef10l	-1.12142	9.82627e-10	5.01587e-09
ENSMUSG00000066705	Fxyd6	-8.62219	8.289e-13	5.49094e-12	ENSMUSG00000031129	Slc9a9	1.09649	1.00487e-09	5.12472e-09
ENSMUSG00000086688	Gm11560	-1.17081	8.71867e-13	5.76881e-12	ENSMUSG00000105403	Gm43618	1.86404	1.21184e-09	6.14831e-09
ENSMUSG00000001305	Rrp15	-1.03819	8.95606e-13	5.91665e-12	ENSMUSG00000018604	Tbx3	-1.17255	1.32447e-09	6.69941e-09
ENSMUSG00000099881	2810013P06Rik	1.04442	9.44045e-13	6.22695e-12	ENSMUSG00000057219	Armc7	1.41394	1.38485e-09	6.99844e-09
ENSMUSG00000040254	Sema3d	-8.60984	9.52416e-13	6.27729e-12	ENSMUSG00000031189	Aff2	-7.40381	1.41642e-09	7.14716e-09
ENSMUSG00000053101	Gpr141	3.83921	9.74315e-13	6.41664e-12	ENSMUSG00000106339	Gm43489	-7.57347	1.50817e-09	7.59864e-09
ENSMUSG00000037347	Chst7	1.01104	9.79058e-13	6.44287e-12	ENSMUSG00000043501	Lgals2	2.39375	1.51314e-09	7.62137e-09
ENSMUSG00000049409	Prokr1	-8.74484	9.80281e-13	6.44842e-12	ENSMUSG00000040653	Ppp1r14c	5.07431	1.54289e-09	7.76306e-09
ENSMUSG00000040033	Stat2	-1.26438	9.83377e-13	6.46628e-12	ENSMUSG00000059336	Slc14a1	-7.38222	1.54313e-09	7.76306e-09
ENSMUSG00000035390	Brsk1	-1.4729	9.87568e-13	6.49132e-12	ENSMUSG00000054342	Kcnn4	2.47327	1.56936e-09	7.89266e-09
ENSMUSG00000029673	Auts2	-8.77371	9.93359e-13	6.52685e-12	ENSMUSG00000019817	Plagl1	-1.649	1.64553e-09	8.26575e-09
ENSMUSG00000026840	Lamc3	-8.74167	1.03313e-12	6.7777e-12	ENSMUSG00000010154	Spire2	-2.98012	1.67687e-09	8.42064e-09
ENSMUSG00000029386	Tctn2	-1.04185	1.0701e-12	7.01208e-12	ENSMUSG00000049409	Prokr1	-7.3603	1.68397e-09	8.45122e-09
ENSMUSG00000031134	Rbmx	-1.06618	1.13338e-12	7.41813e-12	ENSMUSG00000032766	Gng11	-7.53645	1.84261e-09	9.22796e-09
ENSMUSG00000026672	Optn	1.55807	1.26467e-12	8.25835e-12	ENSMUSG00000035235	Trim13	-7.3434	1.85516e-09	9.28802e-09
ENSMUSG00000051851	Rtl8c	-8.69689	1.43431e-12	9.34449e-12	ENSMUSG00000044022	Pcdhb21	1.33293	1.94199e-09	9.71692e-09
ENSMUSG00000048007	Timm8a1	-1.21417	1.47873e-12	9.63017e-12	ENSMUSG00000022512	Cldn1	-4.04806	2.00512e-09	1.00268e-08
ENSMUSG00000022340	Sybu	8.69283	1.5114e-12	9.83918e-12	ENSMUSG00000002804	Nudt14	-7.51186	2.1311e-09	1.06376e-08
ENSMUSG00000079067	Hmgn2-ps1	1.15741	1.5273e-12	9.93888e-12	ENSMUSG00000036564	Ndrg4	-1.28235	2.22772e-09	1.11033e-08
ENSMUSG00000074457	S100a16	1.27516	1.53334e-12	9.97436e-12	ENSMUSG00000091971	Hspa1a	-4.51569	2.27484e-09	1.13348e-08
ENSMUSG00000030638	Sh3gl3	-3.72221	1.55775e-12	1.01254e-11	ENSMUSG00000069135	Fgfr1op	1.27911	2.33269e-09	1.16058e-08
ENSMUSG00000041449	Serpina3h	8.74384	1.57931e-12	1.02616e-11	ENSMUSG00000078451	Ppil6	4.17152	2.39467e-09	1.1907e-08
ENSMUSG00000024112	Cacna1h	-8.66827	1.75748e-12	1.13887e-11	ENSMUSG00000012428	Steap4	3.19602	2.50329e-09	1.24286e-08
ENSMUSG00000021095	Gsc	1.55694	1.77241e-12	1.14811e-11	ENSMUSG00000042275	Pelo	-1.22579	2.56818e-09	1.27394e-08
ENSMUSG00000036833	Pnpla7	1.05478	1.80467e-12	1.16856e-11	ENSMUSG00000024642	Tle4	-2.08466	2.73894e-09	1.35623e-08
ENSMUSG00000031340	Gabre	2.4745	1.83035e-12	1.18428e-11	ENSMUSG00000038174	Fam126b	1.06821	2.77671e-09	1.3733e-08
ENSMUSG00000030772	Dkk3	-8.66823	1.89265e-12	1.22366e-11	ENSMUSG00000030772	Dkk3	-7.28372	2.84206e-09	1.40438e-08
ENSMUSG00000049985	Ankrd55	3.14596	1.89387e-12	1.22398e-11	ENSMUSG00000024910	Ctsw	-1.82413	3.03315e-09	1.49703e-08
ENSMUSG00000102573	Gm7265	-3.08448	2.10292e-12	1.35702e-11	ENSMUSG00000020696	Rffl	1.16079	3.0412e-09	1.50056e-08
ENSMUSG00000024176	Sox8	-8.6517	2.37336e-12	1.52805e-11	ENSMUSG00000027506	Tpd52	1.08921	3.04843e-09	1.50368e-08
ENSMUSG00000039529	Atp8b1	-8.62713	2.55011e-12	1.63874e-11	ENSMUSG00000106464	C130083M11Rik	1.80745	3.17826e-09	1.56587e-08
ENSMUSG00000098923	Tmem185b	-8.6159	2.59269e-12	1.66484e-11	ENSMUSG00000039529	Atp8b1	-7.24254	3.61807e-09	1.77731e-08
ENSMUSG00000063972	Nr6a1	2.00122	2.97254e-12	1.90012e-11	ENSMUSG00000042097	Zfp239	-1.44307	3.76145e-09	1.84449e-08
ENSMUSG00000041119	Pde9a	-1.48346	3.31793e-12	2.11294e-11	ENSMUSG00000041741	Pde3a	-7.41786	3.80504e-09	1.86477e-08
ENSMUSG00000063415	Cyp26b1	-1.10009	3.75429e-12	2.37922e-11	ENSMUSG00000026939	Tmem141	-7.41397	3.81056e-09	1.86693e-08
ENSMUSG00000060678	Hist1h4c	3.00158	3.88284e-12	2.45701e-11	ENSMUSG00000018927	Ccl6	3.8155	3.90933e-09	1.91307e-08
ENSMUSG00000004626	Stxbp2	-5.76909	4.36833e-12	2.75497e-11	ENSMUSG00000091898	Tnnc1	1.10938	3.95307e-09	1.93186e-08
ENSMUSG00000035934	Pknox2	-3.54293	5.05175e-12	3.17653e-11	ENSMUSG00000001493	Meox1	-7.47635	3.95351e-09	1.93186e-08
ENSMUSG00000022574	Naprt	-4.66268	5.60902e-12	3.52043e-11	ENSMUSG00000042810	Krba1	-7.44172	4.1254e-09	2.01409e-08
ENSMUSG00000029123	Stk32b	-8.50392	5.9181e-12	3.70504e-11	ENSMUSG00000049404	Rarres1	-7.41466	4.24985e-09	2.07122e-08
ENSMUSG00000112302	Gm48226	1.71105	6.86838e-12	4.28548e-11	ENSMUSG00000021904	Sema3g	-1.10126	4.49288e-09	2.1871e-08
ENSMUSG00000097287	D130017N08Rik	-2.71044	7.10583e-12	4.42874e-11	ENSMUSG00000031381	Piga	1.00362	4.87411e-09	2.36785e-08
ENSMUSG00000097183	Gm17501	-1.63296	7.11428e-12	4.43238e-11	ENSMUSG00000043065	Spice1	1.04842	4.88508e-09	2.37249e-08
ENSMUSG00000070942	Il1rl2	-8.47679	7.11904e-12	4.43372e-11	ENSMUSG00000041132	N4bp2l1	2.18318	4.93148e-09	2.39363e-08
ENSMUSG00000040472	Rabggta	-1.2265	7.28353e-12	4.5345e-11	ENSMUSG00000005357	Slc1a6	-7.3902	4.97285e-09	2.41161e-08
ENSMUSG00000026668	Ucma	7.28603	7.85645e-12	4.88043e-11	ENSMUSG00000042357	Gjb5	-4.44016	5.57663e-09	2.6919e-08
ENSMUSG00000025892	Gria4	7.24732	8.38242e-12	5.19765e-11	ENSMUSG00000052013	Btla	-3.36719	5.57899e-09	2.69226e-08
ENSMUSG00000050132	Sarm1	-3.38677	8.76488e-12	5.42885e-11	ENSMUSG00000073418	C4b	1.9588	6.03998e-09	2.90465e-08
ENSMUSG00000047632	Fgfbp3	1.75605	9.14351e-12	5.65305e-11	ENSMUSG00000045064	Zc2hc1c	1.88662	6.07112e-09	2.91879e-08
ENSMUSG00000036957	Lrfn3	-1.08075	9.79811e-12	6.04674e-11	ENSMUSG00000027983	Cyp2u1	-1.74172	6.15791e-09	2.95796e-08
ENSMUSG00000091744	Gm17732	2.70771	1.06102e-11	6.52651e-11	ENSMUSG00000078920	Ifi47	-2.04188	6.70475e-09	3.21416e-08
ENSMUSG00000048442	Smim5	8.39365	1.17171e-11	7.18917e-11	ENSMUSG00000064246	Chil1	2.95559	6.78693e-09	3.25169e-08
ENSMUSG00000074063	Osgin1	1.40716	1.19525e-11	7.32567e-11	ENSMUSG00000074194	Zfp791	-3.98274	6.84212e-09	3.27699e-08
ENSMUSG00000000247	Lhx2	-1.96575	1.26775e-11	7.756e-11	ENSMUSG00000090394	4930523C07Rik	-1.34179	6.84365e-09	3.27699e-08
ENSMUSG00000030657	Xylt1	-8.37256	1.39139e-11	8.49404e-11	ENSMUSG00000021947	Cryl1	-2.37896	7.27199e-09	3.47611e-08
ENSMUSG00000085596	Gm11476	-1.43136	1.41124e-11	8.609e-11	ENSMUSG00000036775	Decr2	-1.00833	7.30869e-09	3.49165e-08
ENSMUSG00000031767	Nudt7	-8.38089	1.41312e-11	8.61736e-11	ENSMUSG00000039316	Rftn1	-7.31688	7.76057e-09	3.70329e-08
ENSMUSG00000019838	Slc16a10	-6.11274	1.47687e-11	8.98676e-11	ENSMUSG00000070942	Il1rl2	-7.09212	8.38416e-09	3.99288e-08
ENSMUSG00000010154	Spire2	-3.80327	1.58776e-11	9.64426e-11	ENSMUSG00000059674	Cdh24	-1.86464	8.43103e-09	4.01406e-08
ENSMUSG00000042010	Acacb	-8.36922	1.61822e-11	9.82224e-11	ENSMUSG00000036882	Arhgap33	2.55205	8.71396e-09	4.14521e-08
ENSMUSG00000069135	Fgfr1op	1.3093	1.64211e-11	9.96008e-11	ENSMUSG00000072875	Gpr27	-7.33882	9.36538e-09	4.4437e-08
ENSMUSG00000047370	Gm7367	1.0168	1.89149e-11	1.144e-10	ENSMUSG00000031387	Renbp	-6.19063	9.52632e-09	4.51749e-08
ENSMUSG00000025188	Hps1	-1.27448	2.08014e-11	1.25407e-10	ENSMUSG00000085071	Gm14066	-2.65859	9.8466e-09	4.66011e-08
ENSMUSG00000039470	Zdhhc2	1.36758	2.09346e-11	1.26165e-10	ENSMUSG00000045031	Cetn4	1.16546	1.01791e-08	4.81201e-08
ENSMUSG00000031425	Plp1	4.36387	2.12119e-11	1.27746e-10	ENSMUSG00000071537	Klrg2	-1.83226	1.02855e-08	4.86032e-08
ENSMUSG00000036036	Zfp57	-3.27687	2.13722e-11	1.2862e-10	ENSMUSG00000000938	Hoxa10	-1.09639	1.02871e-08	4.86032e-08
ENSMUSG00000028359	Orm3	7.1554	2.19206e-11	1.31827e-10	ENSMUSG00000041771	Slc24a4	7.42015	1.03002e-08	4.86511e-08
ENSMUSG00000026639	Lamb3	3.47181	2.30651e-11	1.38464e-10	ENSMUSG00000062647	Rpl7a	-1.01026	1.0765e-08	5.08035e-08
ENSMUSG00000083282	Ctsf	-1.35397	2.49615e-11	1.49584e-10	ENSMUSG00000044528	Tram1l1	-7.26622	1.111e-08	5.23283e-08
ENSMUSG00000064043	Trerf1	-3.11755	2.5005e-11	1.49792e-10	ENSMUSG00000054855	Rnd1	1.19145	1.12803e-08	5.31154e-08
ENSMUSG00000100455	Gm29170	3.35567	2.59442e-11	1.55308e-10	ENSMUSG00000039496	Cdnf	1.27023	1.14303e-08	5.38067e-08
ENSMUSG00000063286	Gm8995	3.76873	2.83041e-11	1.69196e-10	ENSMUSG00000069806	Cacng7	-3.26115	1.22119e-08	5.73888e-08
ENSMUSG00000003032	Klf4	1.17619	3.32419e-11	1.97946e-10	ENSMUSG00000020017	Hal	2.43883	1.26017e-08	5.91707e-08
ENSMUSG00000115759	Gm18787	-3.63111	3.57272e-11	2.11927e-10	ENSMUSG00000064267	Hvcn1	4.12969	1.2922e-08	6.06236e-08
ENSMUSG00000042766	Trim46	-1.70656	3.7118e-11	2.1987e-10	ENSMUSG00000061859	Patj	-2.39768	1.51512e-08	7.08628e-08
ENSMUSG00000040875	Osbpl10	-1.59679	3.72556e-11	2.20608e-10	ENSMUSG00000019478	Rab4a	-1.25486	1.64237e-08	7.65568e-08
ENSMUSG00000005233	Spc25	1.09684	3.7405e-11	2.21338e-10	ENSMUSG00000071001	Hrct1	2.88857	1.66825e-08	7.76766e-08
ENSMUSG00000051375	Pcdh1	-4.50009	3.76873e-11	2.22931e-10	ENSMUSG00000055210	Foxd2	-1.33439	1.68454e-08	7.83913e-08
ENSMUSG00000070802	Pnmal2	-8.22889	3.81899e-11	2.25825e-10	ENSMUSG00000020175	Rab36	-3.83475	1.69356e-08	7.87888e-08
ENSMUSG00000061859	Patj	-3.5586	3.98381e-11	2.35325e-10	ENSMUSG00000028358	Zfp618	-2.03716	1.69768e-08	7.89586e-08
ENSMUSG00000015745	Plekho1	-1.14651	4.26739e-11	2.51726e-10	ENSMUSG00000031849	Comp	1.71239	1.76478e-08	8.19423e-08
ENSMUSG00000059493	Nhs	3.71021	4.45296e-11	2.62581e-10	ENSMUSG00000048096	Lmod1	-2.42549	1.78596e-08	8.29031e-08
ENSMUSG00000026158	Ogfrl1	-1.35444	4.51327e-11	2.66044e-10	ENSMUSG00000014850	Msh3	-1.17418	1.98986e-08	9.19842e-08
ENSMUSG00000044231	Nhlrc1	-4.09674	4.94934e-11	2.90739e-10	ENSMUSG00000041449	Serpina3h	7.30318	2.03749e-08	9.41598e-08
ENSMUSG00000034647	Ankrd12	1.11386	5.06426e-11	2.97182e-10	ENSMUSG00000024534	Sncaip	-7.16874	2.22963e-08	1.02783e-07
ENSMUSG00000089812	Gm15867	-1.29519	5.22033e-11	3.05917e-10	ENSMUSG00000035944	Ttc38	-6.05395	2.28636e-08	1.05311e-07
ENSMUSG00000003282	Plag1	-3.28847	5.28425e-11	3.09556e-10	ENSMUSG00000079017	Ifi27l2a	7.29098	2.35181e-08	1.08147e-07
ENSMUSG00000019872	Smpdl3a	-5.97869	5.302e-11	3.10488e-10	ENSMUSG00000038740	Mvb12b	-1.03877	2.41895e-08	1.1099e-07
ENSMUSG00000057069	Ero1lb	1.2966	5.46665e-11	3.19689e-10	ENSMUSG00000020312	Shc2	-1.66136	2.47266e-08	1.13392e-07
ENSMUSG00000045629	Sh3tc2	7.99833	5.49191e-11	3.20945e-10	ENSMUSG00000001155	Ftcd	2.61041	2.52465e-08	1.15649e-07
ENSMUSG00000072620	Slfn2	8.18248	5.52573e-11	3.22699e-10	ENSMUSG00000000247	Lhx2	-1.5191	2.563e-08	1.17374e-07
ENSMUSG00000067780	Pi15	1.00365	5.71785e-11	3.33803e-10	ENSMUSG00000062329	Cytl1	-3.61151	2.91565e-08	1.32867e-07
ENSMUSG00000045757	Zfp764	-2.77114	5.75406e-11	3.35802e-10	ENSMUSG00000087408	Cers1	-1.63297	3.0179e-08	1.37452e-07
ENSMUSG00000025997	Ikzf2	2.00959	5.84544e-11	3.409e-10	ENSMUSG00000004633	Chn2	1.28467	3.1332e-08	1.4247e-07
ENSMUSG00000049001	Ndnf	-8.18155	6.17826e-11	3.59692e-10	ENSMUSG00000040701	Ap1g2	-2.04974	3.25105e-08	1.47548e-07
ENSMUSG00000086272	BC039966	2.66557	6.32097e-11	3.67748e-10	ENSMUSG00000041268	Dmxl2	-3.2755	3.33197e-08	1.50933e-07
ENSMUSG00000095710	Gm8871	8.17498	6.44073e-11	3.7433e-10	ENSMUSG00000082016	Pgam1-ps2	1.14939	3.34437e-08	1.51454e-07
ENSMUSG00000021260	Hhipl1	1.22496	6.5921e-11	3.82996e-10	ENSMUSG00000021294	Kif26a	-3.84096	3.45212e-08	1.56164e-07
ENSMUSG00000030351	Tspan11	2.70235	6.8988e-11	4.00267e-10	ENSMUSG00000008540	Mgst1	1.62018	3.90637e-08	1.75855e-07
ENSMUSG00000025789	St8sia2	-8.14151	7.33043e-11	4.24729e-10	ENSMUSG00000049892	Rasd1	4.44187	3.93739e-08	1.77204e-07
ENSMUSG00000030946	Lhpp	1.09447	7.57679e-11	4.38404e-10	ENSMUSG00000036766	Dner	-3.39702	3.94026e-08	1.77285e-07
ENSMUSG00000070476	Fam217b	-1.17616	7.69838e-11	4.44984e-10	ENSMUSG00000026241	Nppc	-7.04634	4.04736e-08	1.81957e-07
ENSMUSG00000000126	Wnt9a	-1.91806	7.70551e-11	4.45245e-10	ENSMUSG00000052688	Rab7b	2.39408	4.18504e-08	1.87995e-07
ENSMUSG00000004267	Eno2	-5.46802	7.97226e-11	4.59875e-10	ENSMUSG00000039936	Pik3cd	-2.74867	4.37513e-08	1.95901e-07
ENSMUSG00000038379	Ttk	1.2094	8.37974e-11	4.82888e-10	ENSMUSG00000116508	Gm49463	1.54052	4.38608e-08	1.96339e-07
ENSMUSG00000054967	Zfp647	-1.54317	8.69466e-11	5.00696e-10	ENSMUSG00000039903	Eva1c	1.02991	5.00067e-08	2.23013e-07
ENSMUSG00000031023	Akip1	-8.1377	8.73516e-11	5.02857e-10	ENSMUSG00000026158	Ogfrl1	-1.17165	5.10823e-08	2.27567e-07
ENSMUSG00000098702	1500015A07Rik	2.49729	9.46547e-11	5.43424e-10	ENSMUSG00000068748	Ptprz1	-6.99379	5.12294e-08	2.28161e-07
ENSMUSG00000029456	Acad10	-1.26408	1.02558e-10	5.87606e-10	ENSMUSG00000021559	Dapk1	-1.81992	5.31201e-08	2.36393e-07
ENSMUSG00000059540	Tcea2	-2.35795	1.06368e-10	6.09025e-10	ENSMUSG00000085786	Gm15987	7.14687	5.59491e-08	2.48651e-07
ENSMUSG00000039670	Oxld1	1.13557	1.10973e-10	6.34107e-10	ENSMUSG00000042500	Ago4	-3.07595	5.64085e-08	2.50559e-07
ENSMUSG00000074178	Gm10638	1.60436	1.11167e-10	6.34999e-10	ENSMUSG00000066361	Serpina3c	4.12052	5.69705e-08	2.52854e-07
ENSMUSG00000059336	Slc14a1	-6.91142	1.12926e-10	6.44396e-10	ENSMUSG00000005917	Otx1	-2.07318	5.92317e-08	2.62402e-07
ENSMUSG00000068227	Il2rb	-1.75838	1.13304e-10	6.46336e-10	ENSMUSG00000019850	Tnfaip3	1.09623	5.96874e-08	2.6414e-07
ENSMUSG00000058586	Serhl	1.01341	1.18213e-10	6.73208e-10	ENSMUSG00000032561	Acpp	1.70616	6.08805e-08	2.69277e-07
ENSMUSG00000042155	Klhl23	-2.37413	1.30403e-10	7.40888e-10	ENSMUSG00000075033	Nxpe3	1.11671	6.29693e-08	2.78221e-07
ENSMUSG00000028957	Per3	2.52444	1.33738e-10	7.59578e-10	ENSMUSG00000089999	Gm6485	1.14128	6.36759e-08	2.8112e-07
ENSMUSG00000086859	Snhg20	3.14097	1.40225e-10	7.95356e-10	ENSMUSG00000074071	Fam169b	-1.486	6.6695e-08	2.94138e-07
ENSMUSG00000028358	Zfp618	-6.9101	1.51431e-10	8.56629e-10	ENSMUSG00000031785	Adgrg1	-5.0364	6.73934e-08	2.9714e-07
ENSMUSG00000038296	Galnt18	2.14751	1.5666e-10	8.85616e-10	ENSMUSG00000072964	Bhlhb9	-6.95152	6.76309e-08	2.98108e-07
ENSMUSG00000039942	Ptger4	2.75268	1.84064e-10	1.03743e-09	ENSMUSG00000095677	Dynlt1f	-1.0829	6.84806e-08	3.01456e-07
ENSMUSG00000049536	Tceal1	-5.02371	1.93294e-10	1.08728e-09	ENSMUSG00000034780	B3galt1	-6.94656	7.20647e-08	3.16815e-07
ENSMUSG00000059277	R74862	1.71542	2.04792e-10	1.15043e-09	ENSMUSG00000060275	Nrg2	-6.94243	7.21531e-08	3.1712e-07
ENSMUSG00000019948	Actr6	-1.0275	2.20683e-10	1.23683e-09	ENSMUSG00000097084	Foxl1	2.36965	7.4049e-08	3.2494e-07
ENSMUSG00000037979	Ccdc92	-1.65743	2.33249e-10	1.3064e-09	ENSMUSG00000039246	Lyplal1	-1.2099	7.46203e-08	3.27361e-07
ENSMUSG00000104784	Gm42984	2.05993	2.59317e-10	1.44619e-09	ENSMUSG00000042109	Csdc2	-3.98426	7.64643e-08	3.35186e-07
ENSMUSG00000054520	Sh3bp2	-1.11147	2.62734e-10	1.46476e-09	ENSMUSG00000096592	Gm15801	1.18	7.90387e-08	3.45655e-07
ENSMUSG00000029307	Dmp1	-2.46098	2.70289e-10	1.50589e-09	ENSMUSG00000039621	Prex1	-6.95603	8.2034e-08	3.58284e-07
ENSMUSG00000061482	Hist1h4d	2.20195	2.71871e-10	1.51371e-09	ENSMUSG00000029563	Foxp2	-6.9234	8.39151e-08	3.65926e-07
ENSMUSG00000036560	Lgi4	4.17691	2.74281e-10	1.52664e-09	ENSMUSG00000041420	Meis3	-1.69122	8.56792e-08	3.73424e-07
ENSMUSG00000046733	Gprc5a	1.30584	2.95356e-10	1.64124e-09	ENSMUSG00000035934	Pknox2	-2.38897	8.68883e-08	3.78397e-07
ENSMUSG00000045031	Cetn4	1.27651	2.95536e-10	1.64171e-09	ENSMUSG00000044957	Pp2d1	4.36377	8.70996e-08	3.79218e-07
ENSMUSG00000002804	Nudt14	-7.93459	3.13587e-10	1.73629e-09	ENSMUSG00000044231	Nhlrc1	-5.85914	9.16024e-08	3.98303e-07
ENSMUSG00000098234	Snhg6	-1.42391	3.14925e-10	1.74313e-09	ENSMUSG00000015745	Plekho1	-1.07218	9.1989e-08	3.99776e-07
ENSMUSG00000072969	Armcx5	-1.64866	3.20757e-10	1.77484e-09	ENSMUSG00000054474	Thnsl2	-6.90525	9.2191e-08	4.0055e-07
ENSMUSG00000020175	Rab36	-7.92417	3.24974e-10	1.79699e-09	ENSMUSG00000062515	Fabp4	2.31512	9.84962e-08	4.27167e-07
ENSMUSG00000030319	Cand2	-1.62283	3.31154e-10	1.82938e-09	ENSMUSG00000087259	2610035D17Rik	1.761	9.99044e-08	4.32936e-07
ENSMUSG00000050737	Ptges	-7.72551	3.34658e-10	1.84814e-09	ENSMUSG00000001773	Folh1	7.06329	1.08695e-07	4.70296e-07
ENSMUSG00000024056	Ndc80	1.07821	3.98596e-10	2.18699e-09	ENSMUSG00000034853	Acot11	-2.75496	1.09802e-07	4.74721e-07
ENSMUSG00000005447	Pafah1b3	-1.25226	4.68758e-10	2.56366e-09	ENSMUSG00000032392	Parp16	-3.69428	1.13864e-07	4.91645e-07
ENSMUSG00000078451	Ppil6	4.30488	5.06347e-10	2.76212e-09	ENSMUSG00000042340	Ctf1	-1.29686	1.15411e-07	4.97938e-07
ENSMUSG00000060402	Chst8	-7.63366	5.36241e-10	2.91768e-09	ENSMUSG00000025207	Sema4g	-5.00383	1.15581e-07	4.98413e-07
ENSMUSG00000035283	Adrb1	-7.84636	5.47657e-10	2.97502e-09	ENSMUSG00000041774	Ydjc	-1.48358	1.25784e-07	5.40038e-07
ENSMUSG00000041741	Pde3a	-7.84055	5.8505e-10	3.17511e-09	ENSMUSG00000042182	Bend6	-1.3529	1.2726e-07	5.46098e-07
ENSMUSG00000022015	Tnfsf11	-6.71649	6.32271e-10	3.42152e-09	ENSMUSG00000046598	Bdh1	-6.87216	1.28762e-07	5.524e-07
ENSMUSG00000027499	Pkia	-1.17562	6.44864e-10	3.48856e-09	ENSMUSG00000025911	Adhfe1	-1.58187	1.31014e-07	5.61484e-07
ENSMUSG00000049404	Rarres1	-7.83722	6.62146e-10	3.57863e-09	ENSMUSG00000004267	Eno2	-2.55965	1.31547e-07	5.63624e-07
ENSMUSG00000027115	Kif18a	1.38259	6.97756e-10	3.76748e-09	ENSMUSG00000098557	Kctd12	-6.59929	1.3199e-07	5.65377e-07
ENSMUSG00000003070	Efna2	-3.62446	7.62212e-10	4.10636e-09	ENSMUSG00000059878	Zfp422	-6.83541	1.33895e-07	5.73242e-07
ENSMUSG00000005357	Slc1a6	-7.81275	7.8447e-10	4.21957e-09	ENSMUSG00000044522	A730020M07Rik	3.16074	1.37661e-07	5.8846e-07
ENSMUSG00000107709	9430018G01Rik	2.00569	7.9169e-10	4.25706e-09	ENSMUSG00000028944	Prkag2	-1.48918	1.40765e-07	6.00958e-07
ENSMUSG00000058624	Gda	-1.54932	8.12131e-10	4.36006e-09	ENSMUSG00000083567	Gm11451	-1.39898	1.47019e-07	6.26379e-07
ENSMUSG00000023908	Pkmyt1	1.5004	8.29153e-10	4.44723e-09	ENSMUSG00000058173	Smco4	-1.24585	1.56004e-07	6.62969e-07
ENSMUSG00000038415	Foxq1	-2.44816	9.11543e-10	4.87987e-09	ENSMUSG00000051650	B3gnt2	1.31481	1.59767e-07	6.78439e-07
ENSMUSG00000030022	Adamts9	-7.83962	9.30694e-10	4.97612e-09	ENSMUSG00000040213	Kyat3	-1.66939	1.69102e-07	7.16986e-07
ENSMUSG00000107019	Gm43682	-1.3448	9.42608e-10	5.03665e-09	ENSMUSG00000059401	Mamld1	1.35854	1.71094e-07	7.25023e-07
ENSMUSG00000042680	Garem1	-1.21164	9.50015e-10	5.07406e-09	ENSMUSG00000046179	E2f8	-1.20979	1.79019e-07	7.5769e-07
ENSMUSG00000042501	Cpa6	4.29518	9.61297e-10	5.13004e-09	ENSMUSG00000020193	Zpbp	-6.81614	1.80916e-07	7.65331e-07
ENSMUSG00000069355	Gm5152	7.54311	9.95664e-10	5.30677e-09	ENSMUSG00000028862	Map3k6	-3.39576	1.85973e-07	7.86322e-07
ENSMUSG00000098557	Kctd12	-4.86686	1.15802e-09	6.14698e-09	ENSMUSG00000035283	Adrb1	-3.1137	1.90368e-07	8.03687e-07
ENSMUSG00000059401	Mamld1	1.57186	1.20606e-09	6.39198e-09	ENSMUSG00000027978	Prss12	-2.79994	1.92402e-07	8.12067e-07
ENSMUSG00000039316	Rftn1	-7.73948	1.26646e-09	6.69331e-09	ENSMUSG00000031636	Pdlim3	-3.72321	2.04214e-07	8.5975e-07
ENSMUSG00000038065	Mturn	1.29706	1.26947e-09	6.70505e-09	ENSMUSG00000028626	Col9a2	-6.5273	2.04579e-07	8.60852e-07
ENSMUSG00000054434	Tmem120b	-1.33508	1.38387e-09	7.28429e-09	ENSMUSG00000030731	Syt3	-6.83482	2.30457e-07	9.65121e-07
ENSMUSG00000001802	Lrp3	-7.70907	1.47089e-09	7.73038e-09	ENSMUSG00000050914	Ankrd37	2.25323	2.40425e-07	1.00535e-06
ENSMUSG00000040209	Zfp704	1.06581	1.52006e-09	7.9814e-09	ENSMUSG00000042256	Ptchd4	-6.74733	2.40902e-07	1.0071e-06
ENSMUSG00000072875	Gpr27	-7.76115	1.57647e-09	8.27247e-09	ENSMUSG00000038010	Ccdc138	1.80445	2.4297e-07	1.01549e-06
ENSMUSG00000113971	Gm2022	7.68342	1.57969e-09	8.28677e-09	ENSMUSG00000048368	Omd	-1.33868	2.43776e-07	1.01834e-06
ENSMUSG00000048406	B330016D10Rik	1.91589	1.7347e-09	9.06631e-09	ENSMUSG00000028637	Ccdc30	-6.75037	2.46412e-07	1.0291e-06
ENSMUSG00000006641	Slc5a6	1.39949	1.79553e-09	9.36978e-09	ENSMUSG00000049422	Chchd10	2.19618	2.56449e-07	1.07022e-06
ENSMUSG00000039997	Ifi203	2.74164	1.81199e-09	9.44988e-09	ENSMUSG00000082082	Gm13230	3.21735	2.57096e-07	1.07265e-06
ENSMUSG00000043613	Mmp3	2.56965	1.83816e-09	9.58046e-09	ENSMUSG00000003644	Rps6ka1	-4.9824	2.61367e-07	1.09019e-06
ENSMUSG00000026627	Tmem206	-1.24899	1.84974e-09	9.63787e-09	ENSMUSG00000068551	Zfp467	-6.86817	2.72002e-07	1.13314e-06
ENSMUSG00000044528	Tram1l1	-7.68891	1.86592e-09	9.71617e-09	ENSMUSG00000058620	Adra2b	-6.71844	2.79791e-07	1.16413e-06
ENSMUSG00000091971	Hspa1a	-3.2595	1.9971e-09	1.03801e-08	ENSMUSG00000027075	Slc43a1	-4.91007	3.08901e-07	1.28078e-06
ENSMUSG00000015829	Tnr	3.95074	2.0349e-09	1.05702e-08	ENSMUSG00000037887	Dusp8	-2.53577	3.22456e-07	1.33632e-06
ENSMUSG00000006356	Crip2	-2.61124	2.07732e-09	1.07872e-08	ENSMUSG00000078350	Smim1	-2.81869	3.3356e-07	1.38029e-06
ENSMUSG00000044629	Cnrip1	-1.44599	2.11367e-09	1.09659e-08	ENSMUSG00000000253	Gmpr	-3.60949	3.56708e-07	1.47424e-06
ENSMUSG00000016942	Tmprss6	-2.30118	2.17319e-09	1.12643e-08	ENSMUSG00000045007	Tubg2	-3.13359	3.58432e-07	1.48064e-06
ENSMUSG00000081752	Sms-ps	-1.31697	2.28178e-09	1.17984e-08	ENSMUSG00000056073	Grik2	-6.72395	3.68765e-07	1.52106e-06
ENSMUSG00000061082	Plac1	-1.53876	2.55784e-09	1.31936e-08	ENSMUSG00000039462	Col10a1	-3.7802	3.89503e-07	1.60383e-06
ENSMUSG00000031355	Arhgap6	-1.89689	2.61407e-09	1.34673e-08	ENSMUSG00000067279	Ppp1r3c	-6.69203	3.90227e-07	1.60641e-06
ENSMUSG00000018865	Sult4a1	7.61172	2.72946e-09	1.40442e-08	ENSMUSG00000113691	Gm38699	-6.42905	4.27215e-07	1.75479e-06
ENSMUSG00000004952	Rasa4	-1.06474	2.82878e-09	1.45337e-08	ENSMUSG00000066687	Zbtb16	3.34532	4.36693e-07	1.79195e-06
ENSMUSG00000026188	Tmem169	-1.46313	2.93108e-09	1.5032e-08	ENSMUSG00000070305	Mpzl3	-6.65233	4.40429e-07	1.80684e-06
ENSMUSG00000022512	Cldn1	-3.79246	2.94493e-09	1.50985e-08	ENSMUSG00000030428	Ttyh1	-1.74459	4.5243e-07	1.85516e-06
ENSMUSG00000039633	Lonrf1	-2.22366	3.77794e-09	1.91952e-08	ENSMUSG00000033147	Slc22a15	1.23158	5.13541e-07	2.09597e-06
ENSMUSG00000049538	Adamts16	-7.31084	3.91387e-09	1.9862e-08	ENSMUSG00000034686	Prr7	-2.51776	5.54645e-07	2.25876e-06
ENSMUSG00000035769	Xylb	-2.223	3.94166e-09	1.99971e-08	ENSMUSG00000031283	Chrdl1	2.63048	5.80418e-07	2.35969e-06
ENSMUSG00000024534	Sncaip	-7.59202	3.97084e-09	2.01271e-08	ENSMUSG00000028957	Per3	2.17399	5.97085e-07	2.42332e-06
ENSMUSG00000038777	Sema6c	-1.16147	3.99789e-09	2.02581e-08	ENSMUSG00000004609	Cd33	3.55674	6.00299e-07	2.43577e-06
ENSMUSG00000074207	Adh1	3.93235	4.16769e-09	2.10996e-08	ENSMUSG00000030761	Myo7a	-2.92137	6.02063e-07	2.44233e-06
ENSMUSG00000071369	Map3k5	1.30927	4.18535e-09	2.11827e-08	ENSMUSG00000042743	Sgtb	-1.00059	6.06559e-07	2.45878e-06
ENSMUSG00000031785	Adgrg1	-3.75944	4.80088e-09	2.41826e-08	ENSMUSG00000040447	Spns2	-5.549	6.54802e-07	2.64727e-06
ENSMUSG00000040729	Cep126	-7.53396	5.0015e-09	2.51633e-08	ENSMUSG00000082127	Gm13577	-1.05664	6.9049e-07	2.78616e-06
ENSMUSG00000033715	Akr1c14	1.51466	5.43455e-09	2.72934e-08	ENSMUSG00000051977	Prdm9	-3.5745	6.93261e-07	2.79598e-06
ENSMUSG00000037126	Psd	1.20932	5.67677e-09	2.84509e-08	ENSMUSG00000114019	Gm47155	-2.35943	7.18421e-07	2.88978e-06
ENSMUSG00000046179	E2f8	-1.30411	5.69809e-09	2.85493e-08	ENSMUSG00000113796	Gm36426	-6.59172	7.28124e-07	2.92669e-06
ENSMUSG00000018819	Lsp1	-1.00041	5.8808e-09	2.94474e-08	ENSMUSG00000026110	Mgat4a	-6.55395	7.32552e-07	2.94378e-06
ENSMUSG00000055435	Maf	-7.56751	5.94376e-09	2.97363e-08	ENSMUSG00000044071	Fam19a2	-3.51638	7.79861e-07	3.12863e-06
ENSMUSG00000021965	Ska3	1.28523	6.00911e-09	3.00455e-08	ENSMUSG00000027316	Gfra4	-6.53533	8.07307e-07	3.23485e-06
ENSMUSG00000032118	Fez1	-2.00604	6.19295e-09	3.09465e-08	ENSMUSG00000041911	Dlx1	-1.02646	8.08618e-07	3.23932e-06
ENSMUSG00000060093	Hist1h4a	4.44808	6.39208e-09	3.1904e-08	ENSMUSG00000037172	E330009J07Rik	-2.48517	8.18705e-07	3.2758e-06
ENSMUSG00000020696	Rffl	1.19988	6.55996e-09	3.2713e-08	ENSMUSG00000045103	Dmd	-5.52461	8.42045e-07	3.36516e-06
ENSMUSG00000116946	AC130815.2	1.42096	6.72038e-09	3.34933e-08	ENSMUSG00000079593	Gm14597	-3.5428	8.6512e-07	3.45489e-06
ENSMUSG00000069265	Hist1h3a	3.40586	6.77227e-09	3.37222e-08	ENSMUSG00000052605	Isoc2b	-6.53496	8.66967e-07	3.46061e-06
ENSMUSG00000072214	2025-09-05	1.04426	6.78989e-09	3.38e-08	ENSMUSG00000046169	Adamts6	-1.07186	8.87965e-07	3.53598e-06
ENSMUSG00000026241	Nppc	-7.46916	7.5192e-09	3.73101e-08	ENSMUSG00000073791	Efcab7	-1.24088	9.42482e-07	3.74236e-06
ENSMUSG00000087543	Gm16576	2.54877	7.68381e-09	3.80935e-08	ENSMUSG00000025422	Agap2	2.70297	9.43725e-07	3.74462e-06
ENSMUSG00000060938	Rpl26	-1.31579	7.68904e-09	3.81083e-08	ENSMUSG00000052353	Cemip	-2.52281	9.77146e-07	3.87263e-06
ENSMUSG00000011118	Panx3	4.1051	7.78917e-09	3.85707e-08	ENSMUSG00000014813	Stc1	-6.51065	1.00459e-06	3.97667e-06
ENSMUSG00000027371	Fahd2a	-7.44326	8.48754e-09	4.18701e-08	ENSMUSG00000026429	Ube2t	1.38349	1.02518e-06	4.05432e-06
ENSMUSG00000079017	Ifi27l2a	7.49373	8.66205e-09	4.26748e-08	ENSMUSG00000025738	Fbxl16	-6.47745	1.06305e-06	4.20014e-06
ENSMUSG00000000782	Tcf7	-2.05745	8.74867e-09	4.30705e-08	ENSMUSG00000026080	Chst10	-1.77195	1.08617e-06	4.28845e-06
ENSMUSG00000074194	Zfp791	-3.03365	8.77329e-09	4.31793e-08	ENSMUSG00000032036	Kirrel3	-1.63425	1.0956e-06	4.32464e-06
ENSMUSG00000093661	Eif4e3	-1.12382	8.84047e-09	4.34973e-08	ENSMUSG00000031838	Ifi30	-1.60996	1.10089e-06	4.34345e-06
ENSMUSG00000042810	Krba1	-5.01122	9.48102e-09	4.65006e-08	ENSMUSG00000048078	Tenm4	1.60356	1.10994e-06	4.3771e-06
ENSMUSG00000052974	Cyp2f2	2.41228	9.55471e-09	4.68485e-08	ENSMUSG00000040583	Cyp2b13	-6.20959	1.13609e-06	4.47601e-06
ENSMUSG00000022353	Mtss1	-1.9033	9.77803e-09	4.79157e-08	ENSMUSG00000020787	P2rx1	6.61917	1.19256e-06	4.69262e-06
ENSMUSG00000040447	Spns2	-4.97394	1.03013e-08	5.03926e-08	ENSMUSG00000000154	Slc22a18	2.61454	1.24677e-06	4.89245e-06
ENSMUSG00000026980	Ly75	-6.3192	1.21078e-08	5.89302e-08	ENSMUSG00000044694	2010007H06Rik	1.91304	1.25106e-06	4.90466e-06
ENSMUSG00000051022	Hs3st1	6.29367	1.29926e-08	6.30852e-08	ENSMUSG00000068747	Sort1	-1.40249	1.38659e-06	5.41436e-06
ENSMUSG00000072964	Bhlhb9	-7.37437	1.30744e-08	6.34641e-08	ENSMUSG00000060093	Hist1h4a	3.79084	1.39239e-06	5.43447e-06
ENSMUSG00000024810	Il33	-1.91073	1.31964e-08	6.40197e-08	ENSMUSG00000020181	Nav3	1.0256	1.42408e-06	5.55426e-06
ENSMUSG00000020264	Slc36a2	2.76198	1.37059e-08	6.64342e-08	ENSMUSG00000030882	Dnhd1	2.275	1.48023e-06	5.76117e-06
ENSMUSG00000034686	Prr7	-2.96902	1.37165e-08	6.64669e-08	ENSMUSG00000074782	4833422C13Rik	2.41246	1.53269e-06	5.95702e-06
ENSMUSG00000031936	Hephl1	6.30604	1.37422e-08	6.65725e-08	ENSMUSG00000029735	Tpk1	-1.2686	1.55186e-06	6.02732e-06
ENSMUSG00000097412	1810014B01Rik	-7.37942	1.3969e-08	6.76323e-08	ENSMUSG00000029322	Plac8	6.63602	1.57238e-06	6.10134e-06
ENSMUSG00000020627	Klhl29	2.06677	1.4057e-08	6.80393e-08	ENSMUSG00000038552	Fndc4	-3.31122	1.75006e-06	6.77034e-06
ENSMUSG00000075271	Ttc30a1	-1.51686	1.40625e-08	6.80465e-08	ENSMUSG00000085852	Gm13807	3.79207	1.86724e-06	7.20374e-06
ENSMUSG00000019718	L3hypdh	-1.44658	1.42841e-08	6.90603e-08	ENSMUSG00000046605	B3gntl1	1.40343	1.89099e-06	7.29018e-06
ENSMUSG00000059824	Dbp	2.53156	1.42843e-08	6.90603e-08	ENSMUSG00000073411	H2-D1	1.15584	1.90442e-06	7.3335e-06
ENSMUSG00000029059	Fam213b	-7.48552	1.43816e-08	6.95113e-08	ENSMUSG00000037962	Rflna	-6.4157	1.97442e-06	7.59431e-06
ENSMUSG00000031750	Il34	3.0164	1.59572e-08	7.68857e-08	ENSMUSG00000045968	Teddm2	2.98785	2.00855e-06	7.71313e-06
ENSMUSG00000039621	Prex1	-7.37896	1.62687e-08	7.83198e-08	ENSMUSG00000032172	Olfm2	-6.41083	2.1401e-06	8.19382e-06
ENSMUSG00000022199	Slc22a17	-1.72978	1.62737e-08	7.83215e-08	ENSMUSG00000086006	Gm13293	-1.66284	2.3946e-06	9.13263e-06
ENSMUSG00000031636	Pdlim3	-5.01866	1.64481e-08	7.91161e-08	ENSMUSG00000024600	Slc27a6	-2.42527	2.57017e-06	9.77988e-06
ENSMUSG00000096965	3300005D01Rik	1.69454	1.65963e-08	7.98062e-08	ENSMUSG00000001227	Sema6b	4.38147	2.8426e-06	1.07797e-05
ENSMUSG00000001665	Gstt3	-1.46776	1.69129e-08	8.12826e-08	ENSMUSG00000054146	Krt15	-6.39625	2.94996e-06	1.11792e-05
ENSMUSG00000041633	Kctd12b	-4.06243	1.72796e-08	8.29745e-08	ENSMUSG00000059327	Eda	-4.58191	2.97324e-06	1.12623e-05
ENSMUSG00000051159	Cited1	-3.27678	1.73653e-08	8.33621e-08	ENSMUSG00000059540	Tcea2	-1.52583	3.0567e-06	1.15732e-05
ENSMUSG00000085786	Gm15987	7.36397	1.76422e-08	8.45957e-08	ENSMUSG00000033722	BC034090	-5.99655	3.06103e-06	1.15869e-05
ENSMUSG00000046567	4930430F08Rik	-1.1378	1.78532e-08	8.5559e-08	ENSMUSG00000026039	Sgo2a	1.10888	3.097e-06	1.17178e-05
ENSMUSG00000034275	Igsf9b	-7.33444	2.01174e-08	9.60844e-08	ENSMUSG00000078887	Gm6710	-2.156	3.33494e-06	1.25981e-05
ENSMUSG00000031004	Mki67	1.49143	2.03371e-08	9.71064e-08	ENSMUSG00000068874	Selenbp1	-3.262	3.36906e-06	1.27241e-05
ENSMUSG00000028175	Depdc1a	1.16542	2.07876e-08	9.90624e-08	ENSMUSG00000032198	Dock6	-1.06176	3.39177e-06	1.27983e-05
ENSMUSG00000026921	Egfl7	-1.69355	2.14871e-08	1.02281e-07	ENSMUSG00000045757	Zfp764	-1.53495	3.4569e-06	1.30352e-05
ENSMUSG00000103472	Pcdhga7	-4.67543	2.19087e-08	1.042e-07	ENSMUSG00000043487	Acot6	-6.27008	3.51119e-06	1.32339e-05
ENSMUSG00000026979	Psd4	-2.14568	2.2431e-08	1.06595e-07	ENSMUSG00000109903	Gm28710	-6.27306	3.89764e-06	1.46245e-05
ENSMUSG00000019230	Lhx9	-7.29464	2.25014e-08	1.06899e-07	ENSMUSG00000060923	Acyp2	1.15692	4.07563e-06	1.52614e-05
ENSMUSG00000036766	Dner	-7.02057	2.29469e-08	1.08954e-07	ENSMUSG00000005107	Slc2a9	3.93408	4.33679e-06	1.61922e-05
ENSMUSG00000073791	Efcab7	-1.44616	2.57251e-08	1.21737e-07	ENSMUSG00000100782	Gm28231	2.713	4.38557e-06	1.6367e-05
ENSMUSG00000035873	Pawr	-7.34223	2.59546e-08	1.2272e-07	ENSMUSG00000007480	Mc5r	1.87372	4.54164e-06	1.69192e-05
ENSMUSG00000046598	Bdh1	-7.29491	2.64416e-08	1.24919e-07	ENSMUSG00000028654	Mycl	-6.21443	4.56775e-06	1.70051e-05
ENSMUSG00000006457	Actn3	-4.05224	2.65565e-08	1.25391e-07	ENSMUSG00000057880	Abat	-4.15959	4.64521e-06	1.72857e-05
ENSMUSG00000106339	Gm43489	-2.99215	2.67919e-08	1.26362e-07	ENSMUSG00000022053	Ebf2	-5.23627	4.7893e-06	1.77942e-05
ENSMUSG00000059878	Zfp422	-7.25834	2.73867e-08	1.28988e-07	ENSMUSG00000040594	Ranbp17	-2.49152	4.83995e-06	1.79783e-05
ENSMUSG00000040701	Ap1g2	-1.92794	2.85101e-08	1.34093e-07	ENSMUSG00000034275	Igsf9b	-4.05018	4.8809e-06	1.81143e-05
ENSMUSG00000079593	Gm14597	-4.18232	2.97588e-08	1.39811e-07	ENSMUSG00000071324	Armc2	2.30822	4.96179e-06	1.83941e-05
ENSMUSG00000038517	Tbkbp1	-2.02986	3.00141e-08	1.40933e-07	ENSMUSG00000097165	2210008F06Rik	2.98707	4.96736e-06	1.84107e-05
ENSMUSG00000097815	Gm26809	1.11259	3.22068e-08	1.50686e-07	ENSMUSG00000057337	Chst3	-3.76723	4.99413e-06	1.8496e-05
ENSMUSG00000020681	Ace	-7.23781	3.33666e-08	1.56027e-07	ENSMUSG00000038167	Plekhg6	1.30861	5.00647e-06	1.8535e-05
ENSMUSG00000026885	Ttll11	1.30597	3.3428e-08	1.56271e-07	ENSMUSG00000034664	Itga2b	1.55207	5.02392e-06	1.85914e-05
ENSMUSG00000047669	Msl3l2	3.31646	3.59826e-08	1.67659e-07	ENSMUSG00000029778	Adcyap1r1	-6.18095	5.56236e-06	2.05203e-05
ENSMUSG00000056054	S100a8	3.59978	3.67371e-08	1.70939e-07	ENSMUSG00000002985	Apoe	-2.2782	5.63353e-06	2.07736e-05
ENSMUSG00000032839	Trpc1	1.08949	3.72143e-08	1.72923e-07	ENSMUSG00000078452	Raet1d	5.99523	6.18149e-06	2.26541e-05
ENSMUSG00000094392	Gm3788	-1.28943	3.72422e-08	1.73005e-07	ENSMUSG00000037239	Spred3	-2.33617	6.32021e-06	2.31371e-05
ENSMUSG00000028626	Col9a2	-6.95044	3.73919e-08	1.73653e-07	ENSMUSG00000098134	Rnf113a2	-4.78761	6.49935e-06	2.37669e-05
ENSMUSG00000014786	Slc9a5	1.00779	3.77242e-08	1.75052e-07	ENSMUSG00000107992	Gm44223	6.38516	6.65043e-06	2.42928e-05
ENSMUSG00000020620	Abca8b	1.83622	4.1804e-08	1.93508e-07	ENSMUSG00000067586	S1pr3	-3.36578	6.70259e-06	2.44779e-05
ENSMUSG00000004609	Cd33	3.80174	4.19953e-08	1.9434e-07	ENSMUSG00000071317	Bves	-6.15005	6.74492e-06	2.46271e-05
ENSMUSG00000091561	Gm6665	1.40286	4.51916e-08	2.08733e-07	ENSMUSG00000040658	Dnph1	-1.03786	6.78938e-06	2.47787e-05
ENSMUSG00000032577	Mapkapk3	-7.21	4.61034e-08	2.1277e-07	ENSMUSG00000033389	Arhgap44	-1.83735	7.10219e-06	2.58694e-05
ENSMUSG00000034853	Acot11	-2.88442	4.71603e-08	2.1747e-07	ENSMUSG00000032420	Nt5e	-6.1371	7.291e-06	2.65398e-05
ENSMUSG00000030237	Slco1a4	7.16407	4.93378e-08	2.27141e-07	ENSMUSG00000021508	Cxcl14	-6.13627	7.6351e-06	2.77379e-05
ENSMUSG00000062329	Cytl1	-2.8035	5.02881e-08	2.31269e-07	ENSMUSG00000043432	Leng9	-1.05369	7.66149e-06	2.78216e-05
ENSMUSG00000030731	Syt3	-7.25836	5.03043e-08	2.31277e-07	ENSMUSG00000056900	Usp13	-6.14313	7.69174e-06	2.79254e-05
ENSMUSG00000036564	Ndrg4	-1.11525	5.16154e-08	2.36984e-07	ENSMUSG00000000934	Top1mt	-1.3942	8.07555e-06	2.93061e-05
ENSMUSG00000026939	Tmem141	-6.87511	5.25959e-08	2.4129e-07	ENSMUSG00000043923	Ccdc84	1.37164	8.20017e-06	2.9739e-05
ENSMUSG00000001493	Meox1	-6.93747	5.31366e-08	2.43704e-07	ENSMUSG00000031425	Plp1	3.31264	8.24544e-06	2.98902e-05
ENSMUSG00000034245	Hdac11	-7.15009	5.57637e-08	2.55202e-07	ENSMUSG00000016356	Col20a1	1.48552	8.51408e-06	3.08172e-05
ENSMUSG00000043687	1190005I06Rik	2.00918	5.78733e-08	2.64642e-07	ENSMUSG00000024592	C330018D20Rik	-1.01648	8.63104e-06	3.12202e-05
ENSMUSG00000035042	Ccl5	6.0557	5.7958e-08	2.64958e-07	ENSMUSG00000007827	Ankrd26	-1.01157	8.83193e-06	3.19054e-05
ENSMUSG00000031825	Crispld2	-1.07276	5.81672e-08	2.65842e-07	ENSMUSG00000063234	Gpr84	4.09871	8.88297e-06	3.20759e-05
ENSMUSG00000053646	Plxnb1	1.22231	5.86983e-08	2.68125e-07	ENSMUSG00000040183	Ankrd6	-2.73181	9.035e-06	3.25967e-05
ENSMUSG00000028949	Smarcd3	-1.10688	6.1034e-08	2.78195e-07	ENSMUSG00000026188	Tmem169	-1.01059	9.22336e-06	3.32403e-05
ENSMUSG00000058620	Adra2b	-7.1413	6.10673e-08	2.78272e-07	ENSMUSG00000031665	Sall1	-1.10831	9.3703e-06	3.37262e-05
ENSMUSG00000068551	Zfp467	-7.29044	6.15099e-08	2.80139e-07	ENSMUSG00000060314	Zfp941	-6.06885	1.00048e-05	3.59248e-05
ENSMUSG00000022623	Shank3	-7.1873	6.16878e-08	2.80798e-07	ENSMUSG00000041797	Abca9	1.23892	1.01548e-05	3.64478e-05
ENSMUSG00000036192	Rorb	-4.45479	6.18129e-08	2.81292e-07	ENSMUSG00000060459	Kng2	1.41628	1.01983e-05	3.65803e-05
ENSMUSG00000024301	Kifc5b	1.07816	6.62389e-08	3.00707e-07	ENSMUSG00000000983	Wfdc18	2.88237	1.02328e-05	3.6696e-05
ENSMUSG00000115099	AC114585.1	1.40529	6.70287e-08	3.0413e-07	ENSMUSG00000045991	Onecut2	-4.01483	1.035e-05	3.70845e-05
ENSMUSG00000028037	Ifi44	-1.93697	6.79775e-08	3.08188e-07	ENSMUSG00000090839	Gm17094	3.65595	1.07343e-05	3.84122e-05
ENSMUSG00000055210	Foxd2	-1.22674	6.8909e-08	3.12244e-07	ENSMUSG00000037362	Nov	-1.377	1.11463e-05	3.97961e-05
ENSMUSG00000031504	Rab20	1.51193	8.16757e-08	3.68616e-07	ENSMUSG00000013367	Iglon5	-4.34972	1.12814e-05	4.02578e-05
ENSMUSG00000033389	Arhgap44	-2.22238	8.17797e-08	3.68988e-07	ENSMUSG00000038235	F11r	-5.7267	1.14011e-05	4.06588e-05
ENSMUSG00000056073	Grik2	-7.14628	8.3615e-08	3.76867e-07	ENSMUSG00000020836	Coro6	1.53505	1.16171e-05	4.14026e-05
ENSMUSG00000113691	Gm38699	-6.85227	8.40828e-08	3.78775e-07	ENSMUSG00000063296	Tmem117	-3.1853	1.22198e-05	4.34669e-05
ENSMUSG00000052105	Mtcl1	-1.17465	8.58499e-08	3.86632e-07	ENSMUSG00000020303	Stc2	6.22729	1.22513e-05	4.35604e-05
ENSMUSG00000095325	Zfp870	-1.14112	8.63788e-08	3.88808e-07	ENSMUSG00000103472	Pcdhga7	-2.50741	1.24129e-05	4.40976e-05
ENSMUSG00000003644	Rps6ka1	-6.8736	8.69935e-08	3.91367e-07	ENSMUSG00000112302	Gm48226	1.18605	1.24378e-05	4.41671e-05
ENSMUSG00000067279	Ppp1r3c	-7.11442	8.83852e-08	3.97417e-07	ENSMUSG00000029378	Areg	1.97181	1.27752e-05	4.53073e-05
ENSMUSG00000032262	Elovl4	-4.41859	8.9189e-08	4.00819e-07	ENSMUSG00000036863	Syde2	-1.93338	1.2932e-05	4.5844e-05
ENSMUSG00000026235	Epha4	-5.36071	8.97314e-08	4.0315e-07	ENSMUSG00000024130	Abca3	-1.16837	1.33347e-05	4.71914e-05
ENSMUSG00000042357	Gjb5	-2.68173	9.10985e-08	4.09184e-07	ENSMUSG00000071656	Lrrn4cl	1.77411	1.35792e-05	4.8016e-05
ENSMUSG00000048616	Nog	7.06058	9.14251e-08	4.10542e-07	ENSMUSG00000056445	Hoxaas2	-1.31707	1.37433e-05	4.85757e-05
ENSMUSG00000027075	Slc43a1	-3.88934	9.18184e-08	4.12199e-07	ENSMUSG00000020467	Efemp1	-6.00703	1.38653e-05	4.89861e-05
ENSMUSG00000000983	Wfdc18	4.9072	9.29533e-08	4.16632e-07	ENSMUSG00000059060	Rad51b	1.46378	1.43076e-05	5.04742e-05
ENSMUSG00000044071	Fam19a2	-5.15049	9.30475e-08	4.16944e-07	ENSMUSG00000028167	Bdh2	1.21774	1.47553e-05	5.19902e-05
ENSMUSG00000070305	Mpzl3	-7.0755	1.00115e-07	4.46961e-07	ENSMUSG00000053541	Gm4759	-6.03649	1.50621e-05	5.29792e-05
ENSMUSG00000015468	Notch4	1.76445	1.03091e-07	4.59641e-07	ENSMUSG00000029438	Bcl7a	-1.0937	1.5164e-05	5.33253e-05
ENSMUSG00000031827	Cotl1	-1.02744	1.08088e-07	4.81164e-07	ENSMUSG00000114515	Aldoa	4.03942	1.51669e-05	5.33253e-05
ENSMUSG00000034664	Itga2b	1.72249	1.15755e-07	5.1354e-07	ENSMUSG00000057137	Tmem140	1.69957	1.53267e-05	5.38759e-05
ENSMUSG00000089940	Gm4117	1.00858	1.16977e-07	5.18422e-07	ENSMUSG00000011118	Panx3	3.37649	1.56011e-05	5.47828e-05
ENSMUSG00000074071	Fam169b	-1.57982	1.19106e-07	5.27305e-07	ENSMUSG00000030546	Plin1	6.25288	1.62759e-05	5.70441e-05
ENSMUSG00000027859	Ngf	-1.17673	1.2005e-07	5.31345e-07	ENSMUSG00000041477	Dcp1b	-1.24471	1.6731e-05	5.85534e-05
ENSMUSG00000029735	Tpk1	-1.387	1.29256e-07	5.70605e-07	ENSMUSG00000022144	Gdnf	1.52313	1.6925e-05	5.91579e-05
ENSMUSG00000078495	Zfp984	-7.03632	1.37051e-07	6.04229e-07	ENSMUSG00000102758	Naaladl2	-3.13619	1.71371e-05	5.98868e-05
ENSMUSG00000030157	Clec2d	1.09732	1.45645e-07	6.41117e-07	ENSMUSG00000032596	Uba7	-6.00862	1.71954e-05	6.00776e-05
ENSMUSG00000024795	Kif20b	1.04812	1.54238e-07	6.77713e-07	ENSMUSG00000020681	Ace	-4.95985	1.77656e-05	6.20181e-05
ENSMUSG00000056973	Ces1d	7.00947	1.54438e-07	6.78415e-07	ENSMUSG00000026077	Npas2	-5.95599	1.84168e-05	6.41302e-05
ENSMUSG00000045268	Zfp691	-1.24445	1.5504e-07	6.80532e-07	ENSMUSG00000097618	Gm26507	-2.135	1.88216e-05	6.55264e-05
ENSMUSG00000078786	BC024978	-1.22419	1.57145e-07	6.887e-07	ENSMUSG00000091475	2810468N07Rik	-5.94705	1.89129e-05	6.58167e-05
ENSMUSG00000058927	Gm10053	-1.02041	1.59712e-07	6.9905e-07	ENSMUSG00000074486	Bglap2	5.76745	1.9585e-05	6.80847e-05
ENSMUSG00000011148	Adssl1	-5.1255	1.68852e-07	7.37343e-07	ENSMUSG00000079055	Slc8a3	1.3272	2.02495e-05	7.0234e-05
ENSMUSG00000057969	Sema3b	1.82072	1.76327e-07	7.68796e-07	ENSMUSG00000006369	Fbln1	-1.72491	2.03398e-05	7.05178e-05
ENSMUSG00000027316	Gfra4	-6.95797	1.93144e-07	8.39314e-07	ENSMUSG00000096221	1500002C15Rik	1.43433	2.04825e-05	7.09682e-05
ENSMUSG00000052605	Isoc2b	-6.95779	2.09175e-07	9.06655e-07	ENSMUSG00000031758	Cdyl2	-5.94094	2.0732e-05	7.17731e-05
ENSMUSG00000106106	CT010467.1	1.03144	2.0946e-07	9.0766e-07	ENSMUSG00000069305	Hist1h4n	2.10052	2.07571e-05	7.18453e-05
ENSMUSG00000085999	Gm13411	5.86149	2.10602e-07	9.12142e-07	ENSMUSG00000031391	L1cam	-2.39137	2.08643e-05	7.21934e-05
ENSMUSG00000007207	Stx1a	-1.7954	2.11454e-07	9.15597e-07	ENSMUSG00000031075	Ano1	-3.56642	2.10019e-05	7.26174e-05
ENSMUSG00000021294	Kif26a	-3.11992	2.2157e-07	9.5769e-07	ENSMUSG00000061411	Nol4l	-1.23953	2.12669e-05	7.35031e-05
ENSMUSG00000030711	Sult1a1	5.8654	2.33716e-07	1.00813e-06	ENSMUSG00000001240	Ramp2	-2.8492	2.17649e-05	7.51777e-05
ENSMUSG00000030630	Fah	-6.62434	2.34714e-07	1.01218e-06	ENSMUSG00000104348	Gm37691	6.12489	2.27952e-05	7.85415e-05
ENSMUSG00000020988	L2hgdh	-1.19187	2.3994e-07	1.03393e-06	ENSMUSG00000004558	Ndrg2	-2.08876	2.28925e-05	7.88604e-05
ENSMUSG00000034731	Dgkh	-1.24229	2.40772e-07	1.03699e-06	ENSMUSG00000019838	Slc16a10	-1.58418	2.30337e-05	7.92712e-05
ENSMUSG00000004558	Ndrg2	-2.65313	2.42517e-07	1.04371e-06	ENSMUSG00000020140	Lgr5	-5.91113	2.30355e-05	7.92712e-05
ENSMUSG00000026535	Ifi202b	1.20936	2.52581e-07	1.08482e-06	ENSMUSG00000071862	Lrrtm2	-3.3391	2.30718e-05	7.93798e-05
ENSMUSG00000097165	2210008F06Rik	3.16918	2.53607e-07	1.08868e-06	ENSMUSG00000097418	Mir155hg	4.1049	2.3912e-05	8.22195e-05
ENSMUSG00000052726	Kcnt2	2.9	2.62989e-07	1.12724e-06	ENSMUSG00000038296	Galnt18	1.64037	2.39966e-05	8.24935e-05
ENSMUSG00000026166	Ccl20	5.84393	2.67969e-07	1.14713e-06	ENSMUSG00000038930	Rccd1	-1.06205	2.43162e-05	8.35577e-05
ENSMUSG00000046550	Spin2c	-6.90524	2.76916e-07	1.18484e-06	ENSMUSG00000039942	Ptger4	2.04902	2.50048e-05	8.58182e-05
ENSMUSG00000021567	Nkd2	-1.65498	2.80092e-07	1.19782e-06	ENSMUSG00000080115	Eef1akmt3	-1.43126	2.57389e-05	8.81924e-05
ENSMUSG00000022802	Lmln	1.55529	2.92061e-07	1.24775e-06	ENSMUSG00000064340	mt-Tl1	1.10671	2.59112e-05	8.87646e-05
ENSMUSG00000058838	Rps27a-ps2	-1.03347	2.93124e-07	1.25166e-06	ENSMUSG00000006457	Actn3	-2.77405	2.6439e-05	9.0517e-05
ENSMUSG00000074415	3110039I08Rik	-1.22153	2.93373e-07	1.25241e-06	ENSMUSG00000071042	Rasgrp3	2.68343	2.64905e-05	9.06749e-05
ENSMUSG00000022562	Oplah	1.60687	2.95151e-07	1.25936e-06	ENSMUSG00000043993	2900052L18Rik	1.19126	2.67116e-05	9.13943e-05
ENSMUSG00000074782	4833422C13Rik	2.50805	3.00895e-07	1.28258e-06	ENSMUSG00000039706	Ldb2	6.12558	2.77783e-05	9.48689e-05
ENSMUSG00000021203	Otub2	-1.06384	3.06369e-07	1.30526e-06	ENSMUSG00000046442	Ppm1e	-4.87802	2.80326e-05	9.56593e-05
ENSMUSG00000108461	AV356131	1.8269	3.09819e-07	1.3183e-06	ENSMUSG00000024033	Rsph1	-5.92589	2.82887e-05	9.64738e-05
ENSMUSG00000032754	Slc8b1	1.06718	3.10888e-07	1.32252e-06	ENSMUSG00000031377	Bmx	1.3852	2.83293e-05	9.65926e-05
ENSMUSG00000096592	Gm15801	1.1527	3.18353e-07	1.35292e-06	ENSMUSG00000111394	AC160637.1	1.22235	2.85527e-05	9.72949e-05
ENSMUSG00000032702	Kank1	-1.02923	3.34977e-07	1.42108e-06	ENSMUSG00000037379	Spon2	1.41408	2.90992e-05	9.90356e-05
ENSMUSG00000110289	4930412F12Rik	2.96962	3.47413e-07	1.47016e-06	ENSMUSG00000015647	Lama5	-1.40857	2.93274e-05	9.97716e-05
ENSMUSG00000053358	Gm9905	1.81392	3.50925e-07	1.48428e-06	ENSMUSG00000106062	Gm43820	2.52873	3.03834e-05	0.000103196
ENSMUSG00000107741	Gm2011	2.09586	3.69041e-07	1.55857e-06	ENSMUSG00000022623	Shank3	-3.57514	3.06158e-05	0.000103922
ENSMUSG00000069307	Hist1h2bq	1.2661	3.92962e-07	1.65424e-06	ENSMUSG00000087150	BC064078	5.66755	3.08973e-05	0.000104771
ENSMUSG00000044986	Tst	1.96041	3.96266e-07	1.66733e-06	ENSMUSG00000034245	Hdac11	-3.28112	3.12403e-05	0.000105827
ENSMUSG00000029161	Cgref1	1.28771	4.01558e-07	1.68917e-06	ENSMUSG00000036560	Lgi4	3.2365	3.16938e-05	0.000107189
ENSMUSG00000072421	Gm10357	1.59072	4.23749e-07	1.77767e-06	ENSMUSG00000007379	Dennd2c	-2.26231	3.17473e-05	0.000107348
ENSMUSG00000011589	Fsd1	-2.13392	4.38634e-07	1.83966e-06	ENSMUSG00000038408	1700018A04Rik	1.26177	3.19606e-05	0.000108048
ENSMUSG00000067586	S1pr3	-4.32433	4.46725e-07	1.87221e-06	ENSMUSG00000111977	Gm47163	-5.86175	3.20722e-05	0.000108381
ENSMUSG00000054484	Tmem62	1.45974	4.4994e-07	1.88521e-06	ENSMUSG00000037432	Fer1l5	1.12106	3.31869e-05	0.000111966
ENSMUSG00000111877	Gm6477	-1.43512	4.59838e-07	1.92478e-06	ENSMUSG00000035878	Hykk	-1.59732	3.33196e-05	0.000112369
ENSMUSG00000032271	Nnmt	6.80795	4.76566e-07	1.99382e-06	ENSMUSG00000059277	R74862	1.10607	3.70706e-05	0.000124516
ENSMUSG00000097415	AU020206	1.17705	4.9274e-07	2.05997e-06	ENSMUSG00000054484	Tmem62	1.2239	3.98041e-05	0.000133002
ENSMUSG00000079685	Ulbp1	-6.78846	5.16093e-07	2.15388e-06	ENSMUSG00000078495	Zfp984	-4.17988	3.98215e-05	0.000133033
ENSMUSG00000037962	Rflna	-6.83807	5.1626e-07	2.15404e-06	ENSMUSG00000099397	Gm7809	-2.29568	3.98304e-05	0.000133036
ENSMUSG00000109651	Gm45463	5.73534	5.27914e-07	2.19943e-06	ENSMUSG00000034285	Nipsnap1	-1.11308	4.03854e-05	0.000134798
ENSMUSG00000103041	Gm37305	1.15544	5.52801e-07	2.29803e-06	ENSMUSG00000040729	Cep126	-2.56585	4.04935e-05	0.000135062
ENSMUSG00000114041	Gm9269	-2.25564	5.93143e-07	2.45971e-06	ENSMUSG00000078349	AW011738	-5.89632	4.14585e-05	0.00013806
ENSMUSG00000102758	Naaladl2	-6.4775	6.00245e-07	2.48734e-06	ENSMUSG00000047446	Arl4a	1.07848	4.23925e-05	0.000140973
ENSMUSG00000035273	Hpse	2.71137	6.08985e-07	2.52232e-06	ENSMUSG00000109651	Gm45463	4.94062	4.27322e-05	0.000142046
ENSMUSG00000116508	Gm49463	1.46776	6.15465e-07	2.54792e-06	ENSMUSG00000050014	Apol10b	-5.80836	4.31304e-05	0.000143256
ENSMUSG00000048218	Amigo2	-6.8393	6.1847e-07	2.55911e-06	ENSMUSG00000086854	Gm13781	-5.4443	4.31723e-05	0.000143338
ENSMUSG00000042845	Wfdc12	4.997	6.3511e-07	2.62604e-06	ENSMUSG00000024713	Pcsk5	-5.8273	4.32955e-05	0.00014369
ENSMUSG00000079343	C1s2	3.63681	6.38438e-07	2.63916e-06	ENSMUSG00000025076	Casp7	-1.41386	4.42149e-05	0.000146567
ENSMUSG00000022034	Esco2	1.1155	6.50402e-07	2.686e-06	ENSMUSG00000028776	Tinagl1	6.03129	4.47453e-05	0.000148178
ENSMUSG00000059327	Eda	-4.34234	6.60818e-07	2.72702e-06	ENSMUSG00000000782	Tcf7	-1.3288	4.50295e-05	0.00014903
ENSMUSG00000106464	C130083M11Rik	1.58635	6.7989e-07	2.80436e-06	ENSMUSG00000032262	Elovl4	-2.305	4.63493e-05	0.000153216
ENSMUSG00000073236	2500004C02Rik	1.88207	6.81584e-07	2.81067e-06	ENSMUSG00000111877	Gm6477	-1.10591	4.642e-05	0.00015342
ENSMUSG00000033722	BC034090	-6.41922	6.99984e-07	2.88094e-06	ENSMUSG00000071847	Apcdd1	-1.01931	4.80092e-05	0.000158483
ENSMUSG00000059857	Ntng1	6.80985	7.11701e-07	2.92561e-06	ENSMUSG00000032380	Dapk2	-3.75697	4.97244e-05	0.000164016
ENSMUSG00000057103	Nat8f1	1.19244	7.20746e-07	2.95993e-06	ENSMUSG00000030827	Fgf21	-3.74233	4.99838e-05	0.000164774
ENSMUSG00000038357	Camp	2.51748	7.74121e-07	3.17145e-06	ENSMUSG00000039109	F13a1	2.35296	5.07099e-05	0.000167068
ENSMUSG00000028214	Gem	-1.76739	7.77673e-07	3.18446e-06	ENSMUSG00000097327	E030030I06Rik	1.10809	5.15499e-05	0.000169631
ENSMUSG00000022144	Gdnf	1.73005	8.20356e-07	3.35115e-06	ENSMUSG00000001507	Itga3	-2.17708	5.205e-05	0.000171146
ENSMUSG00000040583	Cyp2b13	-3.32385	8.22819e-07	3.35879e-06	ENSMUSG00000060131	Atp8b4	2.26358	5.21858e-05	0.000171559
ENSMUSG00000060459	Kng2	1.59891	8.58758e-07	3.49708e-06	ENSMUSG00000027603	Ggt7	-5.74997	5.22328e-05	0.000171679
ENSMUSG00000002944	Cd36	6.72241	8.81648e-07	3.58427e-06	ENSMUSG00000004113	Cacna1b	-5.75166	5.32277e-05	0.000174812
ENSMUSG00000043487	Acot6	-6.69297	9.56157e-07	3.87511e-06	ENSMUSG00000058773	Hist1h1b	2.44941	5.33868e-05	0.0001753
ENSMUSG00000041453	Rpl21	-1.47894	1.12205e-06	4.52474e-06	ENSMUSG00000021754	Map3k1	-1.27705	5.34208e-05	0.000175377
ENSMUSG00000056019	Zfp709	-1.03132	1.14375e-06	4.60676e-06	ENSMUSG00000020901	Pik3r5	3.30821	5.37377e-05	0.000176313
ENSMUSG00000018659	Pnpo	-1.24739	1.14984e-06	4.6302e-06	ENSMUSG00000079056	Kcnip3	-1.90772	5.40515e-05	0.000177308
ENSMUSG00000045932	Ifit2	-1.01325	1.15957e-06	4.66715e-06	ENSMUSG00000027901	Dennd2d	5.93456	5.64336e-05	0.000184832
ENSMUSG00000097418	Mir155hg	4.46092	1.17369e-06	4.71953e-06	ENSMUSG00000021268	Meg3	-5.7388	5.68279e-05	0.000186014
ENSMUSG00000031450	Grk1	4.47161	1.19387e-06	4.79499e-06	ENSMUSG00000032010	Usp2	1.07155	5.82343e-05	0.000190542
ENSMUSG00000041268	Dmxl2	-2.22153	1.19672e-06	4.80531e-06	ENSMUSG00000034959	Rubcnl	4.3242	5.86503e-05	0.000191791
ENSMUSG00000031594	Fgl1	6.75003	1.19881e-06	4.81255e-06	ENSMUSG00000072812	Ahnak2	1.9237	5.87879e-05	0.000192203
ENSMUSG00000097084	Foxl1	2.21602	1.20492e-06	4.83364e-06	ENSMUSG00000030638	Sh3gl3	-1.39467	6.00238e-05	0.000196052
ENSMUSG00000063296	Tmem117	-5.57521	1.24823e-06	5e-06	ENSMUSG00000016496	Cd274	5.90901	6.23789e-05	0.000203426
ENSMUSG00000114442	F630042J09Rik	-6.63924	1.27348e-06	5.09664e-06	ENSMUSG00000061461	Smim20	-5.70384	6.30055e-05	0.000205349
ENSMUSG00000043822	Adamtsl5	-1.11302	1.37856e-06	5.50289e-06	ENSMUSG00000044921	Rassf9	-5.72631	6.40108e-05	0.000208503
ENSMUSG00000105941	Gm42809	6.6173	1.41121e-06	5.62923e-06	ENSMUSG00000074818	Pdzd7	3.08062	6.48038e-05	0.000210963
ENSMUSG00000040856	Dlk1	-6.71651	1.41308e-06	5.6354e-06	ENSMUSG00000007021	Syngr3	-5.40109	6.60231e-05	0.000214765
ENSMUSG00000042109	Csdc2	-2.84458	1.44339e-06	5.7495e-06	ENSMUSG00000039774	Galnt12	-5.72741	6.68352e-05	0.000217364
ENSMUSG00000103367	Gm38158	-1.15739	1.47681e-06	5.87985e-06	ENSMUSG00000038523	1700003F12Rik	-2.8268	6.76094e-05	0.000219754
ENSMUSG00000029096	Htra3	-2.13344	1.5245e-06	6.05834e-06	ENSMUSG00000019806	Aig1	3.15621	7.06724e-05	0.000229307
ENSMUSG00000099843	Gm7160	2.05994	1.54099e-06	6.11961e-06	ENSMUSG00000083064	Gm7785	1.19896	7.10165e-05	0.000230335
ENSMUSG00000041703	Zic5	3.15435	1.54523e-06	6.13355e-06	ENSMUSG00000091698	Gm6526	4.79226	7.3935e-05	0.000239521
ENSMUSG00000045007	Tubg2	-2.57875	1.553e-06	6.16009e-06	ENSMUSG00000022237	Ankrd33b	-2.9305	7.53534e-05	0.000243927
ENSMUSG00000027329	Spef1	1.07677	1.56523e-06	6.2057e-06	ENSMUSG00000098470	C1rb	3.83838	7.64057e-05	0.00024719
ENSMUSG00000059674	Cdh24	-1.39703	1.57211e-06	6.23005e-06	ENSMUSG00000026064	Ptp4a1	1.63434	7.71029e-05	0.0002493
ENSMUSG00000029778	Adcyap1r1	-6.60381	1.57872e-06	6.25187e-06	ENSMUSG00000068587	Mgam	-5.68757	7.71744e-05	0.000249483
ENSMUSG00000022332	Khdrbs3	-1.39225	1.60709e-06	6.35829e-06	ENSMUSG00000030022	Adamts9	-2.09662	7.80174e-05	0.000252013
ENSMUSG00000024948	Map4k2	-1.6638	1.62152e-06	6.41089e-06	ENSMUSG00000112442	Gm47992	3.34295	7.84276e-05	0.000253191
ENSMUSG00000038523	1700003F12Rik	-4.46793	1.63644e-06	6.46534e-06	ENSMUSG00000068299	Nat8f4	1.07819	8.10466e-05	0.000261242
ENSMUSG00000020010	Vnn3	3.51405	1.65722e-06	6.54287e-06	ENSMUSG00000095134	Mid1-ps1	-1.68134	8.18779e-05	0.000263769
ENSMUSG00000016526	Dyrk3	-2.7637	1.6598e-06	6.55153e-06	ENSMUSG00000045790	Ccdc149	3.78032	8.19567e-05	0.000263972
ENSMUSG00000068748	Ptprz1	1.46229	1.66058e-06	6.55308e-06	ENSMUSG00000079029	Gm5662	2.39399	8.37572e-05	0.000269615
ENSMUSG00000006576	Slc4a3	-1.2335	1.66763e-06	6.57939e-06	ENSMUSG00000024803	Ankrd1	-5.3557	8.42472e-05	0.00027114
ENSMUSG00000060275	Nrg2	-5.49107	1.67625e-06	6.61184e-06	ENSMUSG00000105941	Gm42809	5.84911	8.609e-05	0.000276538
ENSMUSG00000020193	Zpbp	-6.277	1.71876e-06	6.76853e-06	ENSMUSG00000015533	Itga2	-4.07355	8.65536e-05	0.000277876
ENSMUSG00000034551	Hdx	-6.60896	1.73451e-06	6.8242e-06	ENSMUSG00000061393	Acvr2b	-1.49805	8.71754e-05	0.000279702
ENSMUSG00000104861	3110039M20Rik	1.77925	1.74645e-06	6.86642e-06	ENSMUSG00000103677	Pcdhga4	1.057	8.75942e-05	0.000280991
ENSMUSG00000006395	Hyi	-1.02892	1.83308e-06	7.19866e-06	ENSMUSG00000015224	Cyp2j9	1.97058	8.90049e-05	0.000285352
ENSMUSG00000089999	Gm6485	1.07224	1.98466e-06	7.77053e-06	ENSMUSG00000050397	Foxl2	-5.63219	8.99898e-05	0.000288454
ENSMUSG00000086006	Gm13293	-1.85996	2.00059e-06	7.82928e-06	ENSMUSG00000027068	Dhrs9	1.9449	9.20253e-05	0.000294753
ENSMUSG00000058248	Kcnh1	-4.39985	2.01094e-06	7.86436e-06	ENSMUSG00000102752	Gm7694	-4.6719	9.23761e-05	0.00029582
ENSMUSG00000000120	Ngfr	-6.54879	2.13929e-06	8.35283e-06	ENSMUSG00000054074	Skida1	-1.22218	9.49915e-05	0.000303845
ENSMUSG00000040111	Gramd1b	1.30247	2.1464e-06	8.37866e-06	ENSMUSG00000038305	Spats2l	-5.71088	9.54774e-05	0.000305283
ENSMUSG00000037624	Kcnk2	-2.3098	2.17287e-06	8.47614e-06	ENSMUSG00000114442	F630042J09Rik	-5.25441	9.76074e-05	0.000311616
ENSMUSG00000021508	Cxcl14	-6.5591	2.23493e-06	8.69426e-06	ENSMUSG00000037108	Zcwpw1	-1.3958	0.000101845	0.000324647
ENSMUSG00000065126	Snord104	1.43246	2.24992e-06	8.75055e-06	ENSMUSG00000031886	Ces2e	5.4099	0.000102323	0.000325922
ENSMUSG00000021872	Rnase10	1.26877	2.2787e-06	8.8564e-06	ENSMUSG00000002771	Grin2d	-1.4429	0.000102388	0.000326006
ENSMUSG00000022053	Ebf2	-3.06151	2.46422e-06	9.54897e-06	ENSMUSG00000042388	Dlgap3	-5.61394	0.000103683	0.00032994
ENSMUSG00000061186	Sfmbt2	-1.97364	2.49338e-06	9.65318e-06	ENSMUSG00000005089	Slc1a2	2.43164	0.000103752	0.000330097
ENSMUSG00000017499	Cdc6	-1.28324	2.54995e-06	9.85867e-06	ENSMUSG00000031936	Hephl1	4.79737	0.000105845	0.000336194
ENSMUSG00000050936	Gm42743	2.50957	2.68642e-06	1.0365e-05	ENSMUSG00000108763	Gm36028	5.37679	0.000107326	0.000340431
ENSMUSG00000103520	1110025M09Rik	2.06369	2.71761e-06	1.04759e-05	ENSMUSG00000004347	Pde1c	5.80308	0.000110743	0.000350535
ENSMUSG00000029669	Tspan12	2.22002	2.71914e-06	1.04794e-05	ENSMUSG00000026893	Gca	-5.59485	0.000112541	0.00035589
ENSMUSG00000053137	Mapk11	-1.34364	2.7785e-06	1.06984e-05	ENSMUSG00000025732	Mcrip2	-1.03181	0.000113692	0.000359462
ENSMUSG00000087150	BC064078	6.15015	2.79206e-06	1.07482e-05	ENSMUSG00000024521	Pmaip1	-5.58613	0.0001152	0.000363955
ENSMUSG00000036764	Dnajc12	-1.73491	2.80898e-06	1.08084e-05	ENSMUSG00000046667	Rbm12b1	-1.31474	0.000118035	0.000372275
ENSMUSG00000081281	Gm6274	-1.04745	2.8647e-06	1.10128e-05	ENSMUSG00000033453	Adamts15	-5.60206	0.000118193	0.000372632
ENSMUSG00000028558	Calr4	3.10449	2.98966e-06	1.14646e-05	ENSMUSG00000024891	Slc29a2	-2.29028	0.000118816	0.000374456
ENSMUSG00000023094	Msrb2	-5.46029	2.99959e-06	1.14975e-05	ENSMUSG00000048416	Mlf1	-5.59177	0.000124091	0.000390344
ENSMUSG00000030921	Trim30a	4.29414	3.05875e-06	1.17163e-05	ENSMUSG00000026525	Opn3	-2.24323	0.000125161	0.000393561
ENSMUSG00000085611	Ap3s1-ps1	1.00411	3.06515e-06	1.17356e-05	ENSMUSG00000040811	Eml2	-5.58552	0.000126457	0.000397263
ENSMUSG00000043587	Pxylp1	-1.09721	3.12591e-06	1.19634e-05	ENSMUSG00000065147	Snora31	2.86039	0.000131074	0.000411071
ENSMUSG00000043923	Ccdc84	1.40586	3.27265e-06	1.25018e-05	ENSMUSG00000049571	Cfap46	2.31257	0.000131592	0.000412387
ENSMUSG00000068105	Tnfrsf13c	4.77196	3.3332e-06	1.27217e-05	ENSMUSG00000113629	Gm48558	2.56733	0.000133202	0.00041704
ENSMUSG00000114019	Gm47155	-1.99355	3.45215e-06	1.3152e-05	ENSMUSG00000068394	Cep152	1.06475	0.000133474	0.000417734
ENSMUSG00000060198	Gm11353	-1.04763	3.4542e-06	1.31568e-05	ENSMUSG00000027994	Mcub	-1.37332	0.000134285	0.000420194
ENSMUSG00000026068	Il18rap	-1.34097	3.51566e-06	1.33759e-05	ENSMUSG00000041245	Wnk3	-5.55523	0.000135974	0.000425241
ENSMUSG00000068747	Sort1	-1.46791	3.54111e-06	1.34607e-05	ENSMUSG00000115025	Gm4240	1.56738	0.00013622	0.000425931
ENSMUSG00000032298	Neil1	-1.02141	3.54301e-06	1.34649e-05	ENSMUSG00000009628	Tex15	-5.24839	0.000137177	0.000428681
ENSMUSG00000041923	Nol4	-4.74811	3.54606e-06	1.34704e-05	ENSMUSG00000029059	Fam213b	-2.49685	0.000140689	0.000438916
ENSMUSG00000055561	Spink5	5.47141	3.55806e-06	1.351e-05	ENSMUSG00000053414	Hunk	-5.53888	0.000140729	0.000438959
ENSMUSG00000107992	Gm44223	6.45052	3.76482e-06	1.42663e-05	ENSMUSG00000028587	Orc1	-1.44684	0.000145057	0.000451783
ENSMUSG00000038233	Fam198a	-2.86176	3.77041e-06	1.42843e-05	ENSMUSG00000001095	Slc13a2	5.71446	0.000146375	0.000455633
ENSMUSG00000038235	F11r	-4.66582	3.91722e-06	1.48173e-05	ENSMUSG00000022756	Slc7a4	-5.55595	0.000147823	0.00045971
ENSMUSG00000087412	Gm15501	-1.17425	4.00897e-06	1.5134e-05	ENSMUSG00000074280	Gm6166	-1.02493	0.000149036	0.000463228
ENSMUSG00000029438	Bcl7a	-1.16772	4.06878e-06	1.53564e-05	ENSMUSG00000050549	Fam241a	1.50041	0.000149091	0.00046331
ENSMUSG00000038152	5033430I15Rik	1.35727	4.10938e-06	1.55027e-05	ENSMUSG00000064141	Zfp69	-2.04329	0.000149713	0.000465044
ENSMUSG00000057219	Armc7	1.10279	4.47268e-06	1.68246e-05	ENSMUSG00000104861	3110039M20Rik	1.50058	0.000150233	0.00046634
ENSMUSG00000115480	Gm49249	6.4247	4.5652e-06	1.71688e-05	ENSMUSG00000020788	Atp2a3	3.69144	0.000157406	0.000487788
ENSMUSG00000064369	mt-Te	1.8485	4.60921e-06	1.7319e-05	ENSMUSG00000049038	Mterf2	-1.15899	0.000157447	0.000487827
ENSMUSG00000000253	Gmpr	-2.54196	4.73481e-06	1.7783e-05	ENSMUSG00000090272	Mndal	4.65074	0.000157673	0.000488434
ENSMUSG00000030431	Tmem238	-1.15528	4.74281e-06	1.78092e-05	ENSMUSG00000001604	Tcea3	-5.55761	0.000158781	0.000491684
ENSMUSG00000028024	Enpep	-2.08045	4.81295e-06	1.80366e-05	ENSMUSG00000109866	Gm45714	-5.14124	0.000164884	0.000509543
ENSMUSG00000014813	Stc1	1.75892	4.85432e-06	1.81876e-05	ENSMUSG00000048218	Amigo2	-3.96684	0.0001678	0.000518173
ENSMUSG00000060429	Sntb1	1.16597	4.87729e-06	1.82656e-05	ENSMUSG00000074277	Phldb3	-5.5582	0.000182718	0.000561435
ENSMUSG00000032380	Dapk2	-6.08744	4.89973e-06	1.83335e-05	ENSMUSG00000110986	Gm20276	-5.49998	0.000196253	0.000602026
ENSMUSG00000028391	Wdr31	-6.40229	4.92878e-06	1.84381e-05	ENSMUSG00000031099	Smarca1	-5.60378	0.000196513	0.000602716
ENSMUSG00000028782	Adgrb2	1.89472	5.09409e-06	1.90439e-05	ENSMUSG00000022562	Oplah	1.24752	0.000198332	0.000607889
ENSMUSG00000005718	Tfap4	-1.52119	5.12883e-06	1.91611e-05	ENSMUSG00000097145	9230114K14Rik	1.2135	0.000198346	0.000607889
ENSMUSG00000079055	Slc8a3	1.41535	5.26397e-06	1.96573e-05	ENSMUSG00000020407	Upp1	2.20201	0.000204718	0.00062627
ENSMUSG00000064340	mt-Tl1	1.36977	5.37251e-06	2.00538e-05	ENSMUSG00000060288	Ppih	-1.23219	0.000208796	0.000637925
ENSMUSG00000002985	Apoe	-2.1113	5.73029e-06	2.13143e-05	ENSMUSG00000029636	Wasf3	-5.49057	0.000211794	0.000646731
ENSMUSG00000038143	Stox2	-6.38003	5.80717e-06	2.15908e-05	ENSMUSG00000036292	Gramd1c	1.43196	0.000216573	0.000660832
ENSMUSG00000026077	Npas2	-6.37896	5.83246e-06	2.16753e-05	ENSMUSG00000088504	Gm26490	2.10945	0.000217098	0.00066196
ENSMUSG00000070524	Fcrlb	1.39719	6.00757e-06	2.22919e-05	ENSMUSG00000027175	Tcp11l1	-1.05896	0.000219604	0.000669355
ENSMUSG00000050538	B230217C12Rik	1.31705	6.21471e-06	2.30403e-05	ENSMUSG00000041658	Rragb	1.41713	0.000220154	0.000670909
ENSMUSG00000095930	Nim1k	1.09931	6.49317e-06	2.40412e-05	ENSMUSG00000035104	Eva1a	-5.48413	0.000224925	0.00068445
ENSMUSG00000031758	Cdyl2	-6.3638	6.64562e-06	2.45681e-05	ENSMUSG00000064043	Trerf1	-1.29663	0.000227614	0.000692127
ENSMUSG00000058665	En1	-1.06443	6.67235e-06	2.46562e-05	ENSMUSG00000110588	Gm45774	3.17345	0.000231797	0.000704108
ENSMUSG00000031343	Gabra3	5.9773	6.7868e-06	2.50409e-05	ENSMUSG00000079547	H2-DMb1	-4.47607	0.000236594	0.000718125
ENSMUSG00000085287	4833418N02Rik	1.38163	6.99338e-06	2.57807e-05	ENSMUSG00000019775	Rgs17	1.80237	0.000238622	0.000723492
ENSMUSG00000038028	Tigar	-1.00234	7.07508e-06	2.60649e-05	ENSMUSG00000056602	Fry	2.50975	0.0002491	0.000753015
ENSMUSG00000007379	Dennd2c	-2.34558	7.13772e-06	2.62842e-05	ENSMUSG00000055632	Hmcn2	1.55513	0.000249442	0.000753817
ENSMUSG00000113407	Gm47437	-6.35643	7.40486e-06	2.72443e-05	ENSMUSG00000107198	Gm19619	5.62505	0.000249772	0.00075456
ENSMUSG00000020140	Lgr5	-6.33397	7.45244e-06	2.74134e-05	ENSMUSG00000071553	Cpa2	-3.03397	0.000251558	0.000759817
ENSMUSG00000084910	C630043F03Rik	1.69887	7.75531e-06	2.84843e-05	ENSMUSG00000078816	Prkcg	1.09623	0.000254805	0.000769346
ENSMUSG00000071478	Hist1h2ad	2.55136	7.94494e-06	2.91429e-05	ENSMUSG00000012519	Mlkl	-1.97993	0.0002559	0.000772373
ENSMUSG00000029442	Wdr66	4.23724	7.99458e-06	2.93123e-05	ENSMUSG00000025815	Dhtkd1	-1.24914	0.000256006	0.000772552
ENSMUSG00000062794	Zfp599	-1.97777	8.10457e-06	2.97092e-05	ENSMUSG00000027570	Col9a3	-1.34629	0.000261358	0.000786855
ENSMUSG00000019761	Krt10	1.18678	8.87988e-06	3.24251e-05	ENSMUSG00000055809	Dnaaf3	-1.62851	0.000261662	0.000787486
ENSMUSG00000036136	Fam110c	1.33516	8.90282e-06	3.25019e-05	ENSMUSG00000072421	Gm10357	1.20484	0.000267074	0.000803049
ENSMUSG00000017697	Ada	-1.28618	8.99174e-06	3.28195e-05	ENSMUSG00000041608	Entpd3	-5.43304	0.000267286	0.000803541
ENSMUSG00000041112	Elmo1	-1.06358	9.3058e-06	3.3922e-05	ENSMUSG00000046447	Camk2n1	-3.43586	0.000271233	0.00081482
ENSMUSG00000106224	Gm43823	2.69275	9.76767e-06	3.55445e-05	ENSMUSG00000096847	Tmem151b	-5.4753	0.000271525	0.000815551
ENSMUSG00000025207	Sema4g	-2.32995	9.97214e-06	3.62678e-05	ENSMUSG00000024769	Cdc42bpg	-2.92462	0.000271715	0.000815977
ENSMUSG00000004187	Kifc2	2.05399	9.98986e-06	3.63187e-05	ENSMUSG00000035042	Ccl5	4.55821	0.000271805	0.000816098
ENSMUSG00000097793	Gm17259	2.15886	9.99113e-06	3.63187e-05	ENSMUSG00000059395	Nkapl	-5.47392	0.00027245	0.000817741
ENSMUSG00000028989	Angptl7	2.91085	9.99846e-06	3.63376e-05	ENSMUSG00000027831	Veph1	-2.58972	0.000275997	0.00082794
ENSMUSG00000021391	Cenpp	1.01998	1.00257e-05	3.64286e-05	ENSMUSG00000030688	Stard10	-1.08136	0.000280532	0.000840638
ENSMUSG00000024769	Cdc42bpg	-4.5421	1.0186e-05	3.69876e-05	ENSMUSG00000049985	Ankrd55	1.98819	0.000281676	0.000843766
ENSMUSG00000033834	Tpbpa	2.72131	1.03973e-05	3.77143e-05	ENSMUSG00000042826	Fgf11	-5.43221	0.000284607	0.000851627
ENSMUSG00000079654	Prrt4	3.47193	1.06354e-05	3.85285e-05	ENSMUSG00000070720	Tmem200b	-5.4094	0.000285248	0.000853392
ENSMUSG00000028637	Ccdc30	-3.31139	1.10836e-05	4.00753e-05	ENSMUSG00000017861	Mybl2	-1.06768	0.000289834	0.000866492
ENSMUSG00000059479	B3gnt8	1.95059	1.1319e-05	4.09004e-05	ENSMUSG00000030523	Trpm1	5.15608	0.000292457	0.000873397
ENSMUSG00000093594	Gm20707	-6.26246	1.13753e-05	4.10862e-05	ENSMUSG00000030785	Cox6a2	5.18709	0.000293649	0.000876641
ENSMUSG00000087535	Zmiz1os1	2.02617	1.1844e-05	4.27247e-05	ENSMUSG00000038143	Stox2	-4.99507	0.000293703	0.000876646
ENSMUSG00000031725	Ces1f	6.29687	1.19776e-05	4.31606e-05	ENSMUSG00000033906	Zdhhc15	-5.42254	0.000295129	0.000880431
ENSMUSG00000057722	Lepr	-3.10116	1.26403e-05	4.54422e-05	ENSMUSG00000027894	Slc6a17	-5.3697	0.000300563	0.00089616
ENSMUSG00000052353	Cemip	-2.26528	1.26585e-05	4.54982e-05	ENSMUSG00000031736	Crnde	1.0379	0.000305568	0.000909946
ENSMUSG00000069805	Fbp1	-3.27246	1.28572e-05	4.61831e-05	ENSMUSG00000115483	Gm9732	3.92869	0.000306192	0.00091148
ENSMUSG00000113796	Gm36426	-4.12821	1.3e-05	4.66763e-05	ENSMUSG00000074945	Olfr1314	-5.37806	0.000307815	0.000915821
ENSMUSG00000052291	5330438D12Rik	1.29143	1.30183e-05	4.6732e-05	ENSMUSG00000090952	Gm17251	1.02882	0.000313345	0.000931113
ENSMUSG00000038473	Nos1ap	-6.22911	1.35511e-05	4.86036e-05	ENSMUSG00000067878	Map7d3	-5.35953	0.000313844	0.000932429
ENSMUSG00000085084	4930570G19Rik	2.61652	1.37796e-05	4.93918e-05	ENSMUSG00000085009	Gm12977	-5.38639	0.000339553	0.00100399
ENSMUSG00000029348	Asphd2	-6.25707	1.41917e-05	5.08367e-05	ENSMUSG00000040473	Cfap69	1.26699	0.000347413	0.00102632
ENSMUSG00000099517	Hist1h3g	2.50966	1.4306e-05	5.12137e-05	ENSMUSG00000027510	Rbm38	-1.44775	0.000359982	0.00106214
ENSMUSG00000078349	AW011738	-6.31837	1.4419e-05	5.15856e-05	ENSMUSG00000047363	Cstad	-5.35067	0.000362036	0.00106782
ENSMUSG00000097601	Gm26660	2.00551	1.46592e-05	5.24338e-05	ENSMUSG00000054702	Ap1s3	-5.35067	0.000362036	0.00106782
ENSMUSG00000024713	Pcsk5	-6.24969	1.49764e-05	5.35457e-05	ENSMUSG00000011148	Adssl1	-1.96291	0.000363301	0.00107103
ENSMUSG00000055313	Pgbd1	-6.20667	1.53324e-05	5.47148e-05	ENSMUSG00000057751	Megf6	-5.34735	0.000365387	0.00107663
ENSMUSG00000037887	Dusp8	-1.83265	1.56324e-05	5.57269e-05	ENSMUSG00000028597	Gpx7	-5.37566	0.000366093	0.00107826
ENSMUSG00000031387	Renbp	-1.61944	1.61385e-05	5.74584e-05	ENSMUSG00000032492	Pth1r	-2.0063	0.00037618	0.00110641
ENSMUSG00000051648	Kctd19	1.58881	1.67609e-05	5.9562e-05	ENSMUSG00000110686	Gm45855	-1.20329	0.000385104	0.00113146
ENSMUSG00000051650	B3gnt2	1.14983	1.6773e-05	5.95925e-05	ENSMUSG00000056899	Immp2l	-1.20695	0.000388708	0.00114141
ENSMUSG00000041696	Rasl12	-6.22009	1.70795e-05	6.06686e-05	ENSMUSG00000079471	Mymx	3.1065	0.000395435	0.00115997
ENSMUSG00000030188	Magohb	-1.04859	1.74102e-05	6.17786e-05	ENSMUSG00000034845	Plvap	3.13837	0.000399697	0.00117145
ENSMUSG00000040522	Tlr8	6.17132	1.79762e-05	6.3707e-05	ENSMUSG00000001930	Vwf	5.49698	0.000403468	0.00118209
ENSMUSG00000108452	4930413G21Rik	1.37121	1.81026e-05	6.41419e-05	ENSMUSG00000112762	4930459C07Rik	5.51303	0.000407008	0.00119162
ENSMUSG00000102881	Gm3807	1.66753	1.83749e-05	6.50793e-05	ENSMUSG00000025197	Cyp2c23	5.49809	0.000407814	0.00119377
ENSMUSG00000041679	Lrrc29	1.27566	1.84188e-05	6.52213e-05	ENSMUSG00000020627	Klhl29	-3.13287	0.000412156	0.00120585
ENSMUSG00000092019	Gm4027	6.27659	1.86147e-05	6.58661e-05	ENSMUSG00000072612	Gm10382	1.7869	0.000423839	0.00123764
ENSMUSG00000004113	Cacna1b	-6.1746	1.86164e-05	6.58661e-05	ENSMUSG00000061414	Cracr2a	3.62172	0.000438995	0.00127921
ENSMUSG00000020646	Mboat2	-6.17174	1.87627e-05	6.6356e-05	ENSMUSG00000094103	1700047I17Rik2	1.07728	0.000442785	0.00128898
ENSMUSG00000078651	Aoc2	1.35658	1.9372e-05	6.83967e-05	ENSMUSG00000009876	Cox4i2	5.51849	0.000444436	0.00129326
ENSMUSG00000021268	Meg3	-6.16137	2.00262e-05	7.06037e-05	ENSMUSG00000020774	Aspa	2.92227	0.000444939	0.0012945
ENSMUSG00000072381	Gm10355	-5.19652	2.00312e-05	7.06065e-05	ENSMUSG00000016206	H2-M3	-1.72684	0.000447248	0.00130054
ENSMUSG00000046605	B3gntl1	1.33977	2.04317e-05	7.20034e-05	ENSMUSG00000117171	AC126937.2	-1.0237	0.000452239	0.00131414
ENSMUSG00000055629	B4galnt4	-5.84549	2.06592e-05	7.27446e-05	ENSMUSG00000030443	Zfp583	-5.41739	0.00045614	0.00132455
ENSMUSG00000091955	Gm9844	-1.01291	2.07363e-05	7.30009e-05	ENSMUSG00000073555	Gm4951	4.3973	0.000464819	0.00134811
ENSMUSG00000021747	4930452B06Rik	-6.1532	2.07473e-05	7.30244e-05	ENSMUSG00000086451	4933431K23Rik	-5.29902	0.000466858	0.00135332
ENSMUSG00000074203	G430095P16Rik	1.24211	2.11592e-05	7.44124e-05	ENSMUSG00000093594	Gm20707	-4.87819	0.000476438	0.00137965
ENSMUSG00000023206	Il15ra	1.70997	2.16377e-05	7.59692e-05	ENSMUSG00000048489	Depp1	-1.38946	0.00049115	0.00141955
ENSMUSG00000075389	2810410L24Rik	1.76149	2.23355e-05	7.82734e-05	ENSMUSG00000004296	Il12b	4.40057	0.000492429	0.001423
ENSMUSG00000032392	Parp16	-2.22456	2.23479e-05	7.83009e-05	ENSMUSG00000045273	Cenph	-1.07882	0.000494646	0.00142866
ENSMUSG00000061461	Smim20	-6.12673	2.23765e-05	7.83686e-05	ENSMUSG00000032062	2310030G06Rik	-5.27498	0.000496043	0.00143245
ENSMUSG00000044921	Rassf9	-6.14898	2.28612e-05	7.99506e-05	ENSMUSG00000045730	Adrb2	1.96575	0.000497162	0.00143543
ENSMUSG00000072568	Fam84b	2.58024	2.29418e-05	8.01993e-05	ENSMUSG00000068735	Trp53i11	-1.16039	0.000508167	0.00146525
ENSMUSG00000039774	Galnt12	-6.15021	2.39833e-05	8.36161e-05	ENSMUSG00000034040	Galnt17	-5.25348	0.000508228	0.00146525
ENSMUSG00000001655	Hoxc13	6.14948	2.44093e-05	8.50314e-05	ENSMUSG00000031618	Nr3c2	-2.10738	0.000508278	0.00146525
ENSMUSG00000096619	Gm2035	6.09705	2.56949e-05	8.93267e-05	ENSMUSG00000000416	Cttnbp2	-5.27227	0.000509626	0.00146888
ENSMUSG00000098318	Lockd	1.19629	2.58764e-05	8.99087e-05	ENSMUSG00000019066	Rab3d	-1.5744	0.000510672	0.00147139
ENSMUSG00000071537	Klrg2	-1.18426	2.5924e-05	9.00493e-05	ENSMUSG00000090451	Gm6133	-5.26405	0.000511223	0.00147272
ENSMUSG00000106978	N4bp2os	1.41019	2.63568e-05	9.1459e-05	ENSMUSG00000024793	Tnfrsf25	2.09309	0.000514066	0.0014804
ENSMUSG00000050549	Fam241a	1.67046	2.67562e-05	9.27499e-05	ENSMUSG00000043953	Ccrl2	3.57279	0.000516884	0.001488
ENSMUSG00000034872	Gipc3	-5.71539	2.67794e-05	9.28116e-05	ENSMUSG00000105112	Gm42778	-2.36334	0.000519316	0.00149423
ENSMUSG00000033576	Apol6	1.57485	2.77271e-05	9.60176e-05	ENSMUSG00000059456	Ptk2b	-1.0497	0.000533971	0.0015327
ENSMUSG00000006369	Fbln1	-1.60363	2.82776e-05	9.78441e-05	ENSMUSG00000025933	Tmem14a	-1.79409	0.00053687	0.00154049
ENSMUSG00000025738	Fbxl16	-3.49116	2.97947e-05	0.000102821	ENSMUSG00000031790	Mmp15	-1.29885	0.00054694	0.00156804
ENSMUSG00000052270	Fpr2	6.12349	2.99575e-05	0.00010332	ENSMUSG00000029348	Asphd2	-4.87257	0.000547977	0.00157074
ENSMUSG00000014782	Plekhg4	1.02736	3.05867e-05	0.000105425	ENSMUSG00000106019	Gm43672	-1.05692	0.000548136	0.00157093
ENSMUSG00000028654	Mycl	-5.67553	3.06897e-05	0.000105759	ENSMUSG00000059108	Ifitm6	2.08579	0.000565018	0.00161709
ENSMUSG00000021123	Rdh12	1.60051	3.10775e-05	0.000106943	ENSMUSG00000050222	Il17d	-2.30792	0.000572752	0.00163726
ENSMUSG00000033107	Rnf125	1.10472	3.1406e-05	0.00010803	ENSMUSG00000109452	Gm44530	2.57877	0.000576657	0.00164786
ENSMUSG00000029804	Herc3	-6.13652	3.20699e-05	0.000110202	ENSMUSG00000031442	Mcf2l	2.76629	0.000585425	0.00167206
ENSMUSG00000022639	Dubr	1.30152	3.24833e-05	0.000111577	ENSMUSG00000055313	Pgbd1	-4.82199	0.000586915	0.00167574
ENSMUSG00000050397	Foxl2	-6.05522	3.3044e-05	0.000113396	ENSMUSG00000035916	Ptprq	-5.28367	0.000588957	0.00168128
ENSMUSG00000086854	Gm13781	-4.98481	3.39947e-05	0.000116462	ENSMUSG00000042845	Wfdc12	3.82615	0.000590398	0.00168482
ENSMUSG00000038305	Spats2l	-6.13343	3.5684e-05	0.000122003	ENSMUSG00000063765	Chadl	1.1922	0.000595352	0.00169783
ENSMUSG00000098090	2700099C18Rik	1.37671	3.57101e-05	0.000122068	ENSMUSG00000115414	Gm49257	-4.84769	0.000595719	0.00169826
ENSMUSG00000048728	Zfp454	-6.04223	3.5861e-05	0.000122559	ENSMUSG00000031594	Fgl1	5.41312	0.000600607	0.00171074
ENSMUSG00000042182	Bend6	-1.03548	3.65821e-05	0.000124923	ENSMUSG00000072381	Gm10355	-2.54116	0.000601335	0.00171252
ENSMUSG00000022587	Ly6e	-4.39387	3.68248e-05	0.00012565	ENSMUSG00000025784	Clec3b	1.91949	0.00060416	0.00171968
ENSMUSG00000032010	Usp2	1.08674	3.69256e-05	0.000125969	ENSMUSG00000085379	2310058D17Rik	-1.1356	0.000607626	0.00172807
ENSMUSG00000020178	Adora2a	-5.0498	3.72845e-05	0.000127117	ENSMUSG00000020642	Rnf144a	-5.2197	0.000612611	0.00174136
ENSMUSG00000030600	Lrfn1	-3.41641	3.85153e-05	0.000131049	ENSMUSG00000086420	Gm8865	5.42209	0.000617418	0.00175401
ENSMUSG00000113964	Gm48667	-1.58762	3.86382e-05	0.000131415	ENSMUSG00000028031	Dkk2	-5.20919	0.000623424	0.00176909
ENSMUSG00000087107	AI662270	-5.63726	3.87883e-05	0.000131846	ENSMUSG00000097245	Gm5421	1.0418	0.000625264	0.00177371
ENSMUSG00000059060	Rad51b	1.40188	3.92064e-05	0.000133134	ENSMUSG00000078700	D030028A08Rik	-1.99314	0.000630758	0.00178808
ENSMUSG00000022510	Trp63	1.68853	3.96555e-05	0.00013447	ENSMUSG00000034981	Parm1	1.59992	0.000638085	0.00180731
ENSMUSG00000069272	Hist1h2ae	1.81779	4.03256e-05	0.000136606	ENSMUSG00000049086	Bmyc	-5.24178	0.000638546	0.00180831
ENSMUSG00000087220	Gm11377	2.11456	4.06073e-05	0.000137533	ENSMUSG00000073002	Vamp5	-2.94139	0.000648497	0.00183525
ENSMUSG00000107369	Gstm2-ps1	1.68727	4.12477e-05	0.000139646	ENSMUSG00000024210	Ip6k3	2.21885	0.000698058	0.00196584
ENSMUSG00000054728	Phactr1	-6.03657	4.16531e-05	0.000140868	ENSMUSG00000026098	Pms1	-1.05792	0.000705866	0.00198711
ENSMUSG00000046275	Tusc5	6.02899	4.18798e-05	0.000141532	ENSMUSG00000019102	Aldh3a1	-1.04603	0.000706044	0.00198711
ENSMUSG00000026893	Gca	-6.01805	4.22353e-05	0.000142658	ENSMUSG00000107035	Ybx1-ps2	-1.43576	0.000707355	0.00199035
ENSMUSG00000048960	Prex2	1.59473	4.23002e-05	0.000142839	ENSMUSG00000056973	Ces1d	5.45913	0.000717667	0.00201766
ENSMUSG00000056687	Gm11696	2.00335	4.25196e-05	0.000143494	ENSMUSG00000034912	Mdga2	-5.23882	0.000719088	0.00202097
ENSMUSG00000054893	Zfp667	-1.14469	4.29382e-05	0.00014482	ENSMUSG00000038077	Kcna6	-5.16431	0.000734273	0.00206088
ENSMUSG00000024521	Pmaip1	-6.00916	4.33421e-05	0.000146154	ENSMUSG00000041642	Kif21b	-4.88253	0.000748872	0.00209938
ENSMUSG00000038010	Ccdc138	1.53798	4.41017e-05	0.000148538	ENSMUSG00000048442	Smim5	5.39346	0.000750888	0.00210468
ENSMUSG00000038987	Cfap157	-1.06751	4.41867e-05	0.000148794	ENSMUSG00000025912	Mybl1	-1.04029	0.00075624	0.00211861
ENSMUSG00000033453	Adamts15	-6.02546	4.46193e-05	0.000150192	ENSMUSG00000104667	Gm4961	2.99384	0.000771894	0.00216175
ENSMUSG00000046442	Ppm1e	-3.40562	4.51766e-05	0.000152007	ENSMUSG00000085201	Nr6a1os	-3.32033	0.000771898	0.00216175
ENSMUSG00000031808	Slc27a1	-4.73644	4.55819e-05	0.00015331	ENSMUSG00000020577	Tspan13	2.71269	0.000775689	0.00217164
ENSMUSG00000009628	Tex15	-5.67078	4.63048e-05	0.000155587	ENSMUSG00000066677	Ifi208	5.36352	0.000782908	0.00219075
ENSMUSG00000060063	Alox5ap	-1.56647	4.64385e-05	0.000156006	ENSMUSG00000074166	AW146154	-1.71154	0.000789382	0.00220776
ENSMUSG00000020847	Rph3al	-4.32252	4.65133e-05	0.000156226	ENSMUSG00000031150	Ccdc120	-1.08239	0.000794814	0.00222258
ENSMUSG00000093908	Gm5784	-6.02755	4.6958e-05	0.000157657	ENSMUSG00000020083	Fam241b	-1.77051	0.000798053	0.00223089
ENSMUSG00000071042	Rasgrp3	2.66111	4.76901e-05	0.000160084	ENSMUSG00000037224	Zfyve28	-5.14495	0.000806187	0.00225061
ENSMUSG00000040811	Eml2	-6.00803	4.81529e-05	0.000161573	ENSMUSG00000038630	Zkscan16	-5.22684	0.000813308	0.0022686
ENSMUSG00000051279	Gdf6	-5.45137	4.85322e-05	0.000162762	ENSMUSG00000026668	Ucma	4.3551	0.000821362	0.00228915
ENSMUSG00000025911	Adhfe1	-1.28088	4.96796e-05	0.000166334	ENSMUSG00000038805	Six3	-5.15932	0.000821687	0.00228967
ENSMUSG00000039936	Pik3cd	-1.69624	5.04994e-05	0.000168812	ENSMUSG00000075256	Cerkl	1.78472	0.000824224	0.00229636
ENSMUSG00000097960	A330074K22Rik	1.5509	5.068e-05	0.000169383	ENSMUSG00000034730	Adgrb1	-5.33541	0.000830444	0.00231253
ENSMUSG00000041245	Wnk3	-5.97846	5.19115e-05	0.00017326	ENSMUSG00000000942	Hoxa4	-1.04869	0.000832888	0.00231818
ENSMUSG00000050578	Mmp13	6.05794	5.21829e-05	0.000174097	ENSMUSG00000005986	Ankrd13d	-2.40704	0.000837325	0.00232858
ENSMUSG00000029757	Dync1i1	-1.56544	5.24355e-05	0.000174905	ENSMUSG00000037418	Best1	4.30032	0.000842748	0.00234249
ENSMUSG00000045008	9030612E09Rik	1.22925	5.24577e-05	0.000174945	ENSMUSG00000072437	Nanos1	-1.61392	0.000845405	0.0023491
ENSMUSG00000053414	Hunk	-5.96172	5.39691e-05	0.000179738	ENSMUSG00000075463	4930594M22Rik	-1.12378	0.000851643	0.00236525
ENSMUSG00000050192	Eif5a2	1.03728	5.49627e-05	0.000182796	ENSMUSG00000003354	Ccdc65	-2.28497	0.000857941	0.00238195
ENSMUSG00000105366	Gm43719	-3.65922	5.55521e-05	0.000184684	ENSMUSG00000089876	Tmem102	-5.14065	0.000864927	0.00240015
ENSMUSG00000092341	Malat1	1.1083	5.74657e-05	0.000190784	ENSMUSG00000029084	Cd38	1.80087	0.000868048	0.00240761
ENSMUSG00000042672	Dcst1	1.31267	5.77862e-05	0.000191735	ENSMUSG00000042254	Cilp	-5.13894	0.000872668	0.00241881
ENSMUSG00000070794	BC016548	5.5257	6.04256e-05	0.000200024	ENSMUSG00000085411	Gm14319	3.17538	0.000896029	0.00248068
ENSMUSG00000063383	Zfp947	-2.99323	6.05778e-05	0.000200449	ENSMUSG00000016239	Lonrf3	1.43469	0.000896782	0.00248235
ENSMUSG00000001604	Tcea3	-5.98042	6.19118e-05	0.000204425	ENSMUSG00000027238	Frmd5	-5.37788	0.000900853	0.0024928
ENSMUSG00000040420	Cdh18	-1.22302	6.42592e-05	0.000211681	ENSMUSG00000113964	Gm48667	-1.21467	0.000910437	0.00251807
ENSMUSG00000073568	Arl14epl	5.99516	6.55608e-05	0.000215843	ENSMUSG00000052316	Lrrc15	-5.11283	0.000911778	0.00252136
ENSMUSG00000043953	Ccrl2	3.911	6.56648e-05	0.000216144	ENSMUSG00000086416	Gm14002	-1.42985	0.000917181	0.00253546
ENSMUSG00000037035	Inhbb	-1.09702	6.65101e-05	0.000218756	ENSMUSG00000029228	Lnx1	-1.18653	0.000940544	0.00259617
ENSMUSG00000037172	E330009J07Rik	-1.71401	6.70293e-05	0.000220335	ENSMUSG00000031860	Pbx4	-5.1146	0.000943276	0.00260243
ENSMUSG00000107742	9530085L11Rik	3.92807	7.59534e-05	0.000248036	ENSMUSG00000026841	Fibcd1	-5.09846	0.000948651	0.00261553
ENSMUSG00000097404	Gm10814	2.38224	7.62958e-05	0.000249011	ENSMUSG00000079033	Mef2b	1.53402	0.000958082	0.00264022
ENSMUSG00000107765	Gm34224	6.01004	7.98879e-05	0.000260284	ENSMUSG00000064369	mt-Te	1.32146	0.0009626	0.0026518
ENSMUSG00000103088	Pcdhgb6	1.61566	8.24104e-05	0.000268009	ENSMUSG00000029309	Sparcl1	-1.61629	0.000971942	0.002674
ENSMUSG00000020884	Asgr1	-2.14742	8.39924e-05	0.000272766	ENSMUSG00000020419	Hormad2	1.9419	0.000981228	0.00269777
ENSMUSG00000102752	Gm7694	-3.60138	8.42732e-05	0.000273626	ENSMUSG00000049999	Ppp1r3d	-1.13852	0.000989085	0.00271803
ENSMUSG00000029636	Wasf3	-5.91283	8.49821e-05	0.000275717	ENSMUSG00000089991	Gm16332	4.86458	0.000990676	0.00272196
ENSMUSG00000049092	Gpr137c	2.09077	8.50322e-05	0.000275826	ENSMUSG00000044250	Pced1b	-3.53194	0.000992293	0.00272595
ENSMUSG00000026580	Selp	-2.59055	8.58745e-05	0.000278346	ENSMUSG00000024901	Peli3	-2.51486	0.000992667	0.00272653
ENSMUSG00000031805	Jak3	-2.05606	8.59078e-05	0.0002784	ENSMUSG00000051113	Fam71e1	-1.30543	0.00100765	0.00276474
ENSMUSG00000030761	Myo7a	-2.2221	8.72831e-05	0.000282587	ENSMUSG00000036960	Clca2	1.54465	0.00102131	0.00279877
ENSMUSG00000044037	Als2cl	-3.39464	8.80322e-05	0.000284904	ENSMUSG00000026896	Ifih1	-5.09009	0.00104053	0.00284723
ENSMUSG00000100084	2310068J16Rik	1.6293	8.89778e-05	0.000287799	ENSMUSG00000059743	Fdps	1.12725	0.00106103	0.00290142
ENSMUSG00000035104	Eva1a	-5.90633	9.09292e-05	0.000293775	ENSMUSG00000048728	Zfp454	-4.65775	0.00107656	0.002941
ENSMUSG00000114893	Gm48684	5.47768	9.16733e-05	0.000296123	ENSMUSG00000038665	Dgki	-5.1374	0.00107816	0.00294461
ENSMUSG00000069268	Hist1h2bf	1.93659	9.54269e-05	0.000307487	ENSMUSG00000061186	Sfmbt2	-1.38481	0.00110113	0.00300419
ENSMUSG00000098470	C1rb	3.85787	9.59566e-05	0.000309017	ENSMUSG00000097924	A730020E08Rik	-5.098	0.00111309	0.00303482
ENSMUSG00000057337	Chst3	-2.47793	9.61135e-05	0.000309464	ENSMUSG00000116657	AC127341.3	4.26461	0.00111819	0.0030482
ENSMUSG00000044339	Alkbh2	-4.17916	9.73742e-05	0.000313463	ENSMUSG00000021303	Gng4	-4.0839	0.00111836	0.0030482
ENSMUSG00000053469	Tg	-3.09467	9.87647e-05	0.000317518	ENSMUSG00000046329	Slc25a23	-5.12578	0.00113154	0.0030806
ENSMUSG00000054146	Krt15	-4.05563	9.88355e-05	0.000317686	ENSMUSG00000074637	Sox2	-5.05493	0.00115814	0.00314892
ENSMUSG00000026228	Htr2b	-3.33816	9.89072e-05	0.000317856	ENSMUSG00000009108	Gnat2	-1.3807	0.00116322	0.00316222
ENSMUSG00000035678	Tnfsf9	-5.83599	0.000102772	0.000329713	ENSMUSG00000035713	Usp35	1.06329	0.00116981	0.00317857
ENSMUSG00000049038	Mterf2	-1.13678	0.000103412	0.000331643	ENSMUSG00000054728	Phactr1	-4.65256	0.0011804	0.00320577
[truncated: 794 more rows]
