# Supplementary material for: TGF-β1-dependent expression of FOXS1 attenuates adipogenic potential and enhances a myofibroblast cellular phenotype
Source: J Biol Chem. 2025 Aug 5;301(9):110563. doi: 10.1016/j.jbc.2025.110563 (PMC12423405; doi:10.1016/j.jbc.2025.110563)
Supplement: Supporting Table S5 [file mmc7.xlsx]

## Sheet: Sheet1
WT vs. FOXS1 KO 10T1/2 Hallmark GSEA
NAME	Enrichment	Core Gene Enrichments	ES	NES	NOM p-val	FDR q-val	FWER p-val	RANK AT MAX	LEADING EDGE
HALLMARK_TNFA_SIGNALING_VIA_NFKB	Upregulated	Cxcl10, Il1a, Ccl20, Il12b, Ccrl2, Dusp4, Tnfrsf9, Stat5a, Lif, Nr4a1, Klf4, Slc16a6, Sod2, Nfkbia, Tnip2, Zfp36, Nampt, Cebpd, Btg1, Olr1, Tsc22d1, Il6, Irs2, Cebpb, Nfil3, Areg, Sphk1, Tnfaip8, Slc2a6, Fosl1, Dusp1, Gadd45a, Sat1, Sdc4, Klf10, Dram1, Rhob, Egr1, Trib1, Junb,	0.543624	2.06251	0	0	0	2683	tags=49%, list=21%, signal=61%
HALLMARK_UV_RESPONSE_DN	Upregulated	Pparg, Pmp22, Rxra, Mt1, Dbp, Celf2, Cav1, Prkar2b, Nr3c1, Arhgef9, Fyn, Itgb3, Bdnf, Prkce, Add3, Acvr2a, Dusp1, Dlg1, Col11a1, Atxn1, Vav2, Snai2, Zmiz1, Id1, Grk5, F3, Atrn, Dab2, Rasa2, Anxa4, Atp2b1, Insig1, Nfkb1, Pex14, Synj2, Akt3, Abcc1, Ptprm, Runx1, Nipbl	0.486909	1.80365	0	0.0164163	0.029	2485	tags=36%, list=19%, signal=45%
HALLMARK_ADIPOGENESIS	Upregulated	Adipoq, Cd36, Mrap, Ephx2, Fabp4, Pparg, Enpp2, Stat5a, Plin2, Dgat1, Sowahc, Itsn1, Lipe, Ltc4s, Pim3, Acox1, Tst, Adipor2, Acadm, Chchd10, Tob1, Ech1, Elovl6, Aplp2, Gadd45a, Sqor, Agpat3, Cat, Gphn, Ifngr1, Rreb1, Sncg, Por, Slc5a6, Mgst3, Me1, Cd151, Lpcat3, Dnajb9, Pex14	0.445268	1.76273	0	0.0163607	0.043	3488	tags=40%, list=27%, signal=53%
HALLMARK_INFLAMMATORY_RESPONSE	Upregulated	Cxcl10, Cybb, Ffar2, Il1a, Kcnmb2, Ptger2, Ccl20, Il12b, Best1, Ccrl2, Tnfrsf9, Lamp3, P2rx7, Lif, Ereg, Pik3r5, Tlr1, Nfkbia, Nampt, Olr1, Acvr1b, Il6, Gp1ba, Itgb3, Aplnr, Itga5, Sphk1, Irf7, Il4ra, Dcbld2, Acvr2a, Scarf1	0.475809	1.74818	0	0.0130523	0.045	1193	tags=32%, list=9%, signal=35%
HALLMARK_P53_PATHWAY	Upregulated	Il1a, Rhbdf2, Zbtb16, Lif, Klf4, Rxra, Ddit4, Osgin1, Ephx1, Eps8l2, Btg1, Casp1, Tsc22d1, Clca2, Acvr1b, Tob1, Upp1, Cdh13, Vdr, Sphk1, Foxo3, Wwp1, Gadd45a, Notch1, Sat1, Sesn1, Dram1, Zfp36l1, Kif13b, Slc3a2, Ralgds, Trafd1, Sdc1, Phlda3, Fbxw7, Rb1, Fos, Ctsd, Plxnb2, Ppp1r15a, Mknk2, Pvt1, Def6, Fuca1, Zfp365, Fam162a, Ei24, Tprkb	0.445877	1.71589	0	0.0129467	0.055	2986	tags=37%, list=23%, signal=48%
HALLMARK_BILE_ACID_METABOLISM	Upregulated	Bbox1, Cyp7a1, Slc27a2, Ephx2, Bcar3, Rxra, Lipe, Abcg4, Optn, Bmp6, Soat2, Idi1, Atxn1, Cat, Lonp2, Fads2, Pex1, Abcd2, Pnpla8, Acsl5, Npc1, Fads1, Pex7, Amacr, Slc23a1, Abca4, Hacl1, Pfkm, Slc29a1, Idh1, Scp2	0.442258	1.53747	0.0219224	0.0714818	0.331	2933	tags=46%, list=23%, signal=59%
HALLMARK_ESTROGEN_RESPONSE_LATE	Upregulated	Mapk13, Slc27a2, Igsf1, Ltf, Itpk1, Slc16a1, Clic3, Fkbp5, Il17rb, Klf4, Zfp36, Cav1, Prkar2b, Tst, Tob1, St6galnac2, Areg, Add3, Ptpn6, Nrip1, Top2a, Tnnc1, Abhd2, Jak2, Frk, Gins2, Amfr, Blvrb, Unc13b, Cpe, Fos	0.406167	1.50735	0.0143312	0.0811163	0.412	1989	tags=28%, list=15%, signal=32%
HALLMARK_INTERFERON_ALPHA_RESPONSE	Upregulated	Cxcl10, Ccrl2, Lamp3, Casp1, Ifitm2, Tmem140, Cd47, Irf7, Il4ra, Ifi44l, Ifi35, Lgals3bp, Ifit3, Ncoa7, Trim14, B2m, Trafd1, Samd9l, Ifi27, Casp8, Adar, Eif2ak2, Txnip, Cmtr1, Irf2, Herc6, Trim12c, Oas1a, Ube2l6, Mov10	0.437028	1.49983	0.0205128	0.0747867	0.426	3537	tags=46%, list=27%, signal=63%
HALLMARK_INTERFERON_GAMMA_RESPONSE	Upregulated	Cd274, Cxcl10, Sectm1a, Mettl7b, Sod2, Nfkbia, Nampt, Btg1, Casp1, Ifitm2, Il6, Upp1, Il18bp, Xaf1, Ptpn6, Irf7, Il4ra, Ifi44l, Fcgr1, Ifi35, Pnp, Lgals3bp, Ifit3, Jak2, Trim14, Bank1, B2m, Stat3, Myd88, Trafd1, Znfx1, Gch1, Samd9l, Ptpn1, Ifnar2, Nfkb1, Ifi27, Casp8, Hif1a, Arid5b, Adar, Tnfaip2, Samhd1, Eif2ak2, Arl4a, Txnip	0.385999	1.4593	0.0110236	0.094853	0.547	3135	tags=45%, list=24%, signal=58%
HALLMARK_CHOLESTEROL_HOMEOSTASIS	Upregulated	Pparg, Cpeb2, Fasn, Errfi1, Trp53inp1, Nfil3, Ech1, Idi1, Ebp, Srebf2, Fads2, Hsd17b7, Lss, Ctnnb1, Tmem97, Jag1, Alcam	0.462304	1.45092	0.0335097	0.0913537	0.566	2741	tags=44%, list=21%, signal=55%
HALLMARK_ANDROGEN_RESPONSE	Upregulated	Selenop, Steap4, Abcc4, Fkbp5, Tsc22d1, Tnfaip8, Sat1, Abhd2, Idi1, Cdk6, Camkk2, Zmiz1, B2m, Ell2, Plpp1, Dnajb9, Insig1, Fads1, Adamts1, Dbi, Arid5b	0.417713	1.43382	0.0388979	0.095803	0.614	2316	tags=30%, list=18%, signal=37%
HALLMARK_PEROXISOME	Upregulated	Slc27a2, Ephx2, Sod2, Acox1, Abcb9, Ech1, Top2a, Idi1, Atxn1, Cat, Lonp2, Abcd2, Slc25a19, Acsl5, Alb, Fads1, Pex14, Itgb1bp1, Mvp, Idh1, Scp2, Slc25a17, Crat, Elovl5	0.412546	1.41075	0.0371622	0.106691	0.687	2987	tags=33%, list=23%, signal=43%
HALLMARK_APOPTOSIS	Upregulated	Il1a, Igfbp6, Ereg, Sod2, Plcb2, Cav1, Casp1, Il6, Cyld, Bcl2l1, Cdc25b, Top2a, Add1, Gadd45a, Sat1, Rhob, Ifngr1, Gsn, Ebp, Rara, Casp9, Sptan1, Crebbp, Dap, Mmp2, Gch1, Casp8, Gpx4, Pea15a, Bgn, Bcap31, Sqstm1, Ctnnb1, Cflar, Xiap, Bid, Cd44, Bnip3l, Dnajc3, Txnip, Bcl2l2, App	0.374433	1.39419	0.0414013	0.11183	0.742	2856	tags=40%, list=22%, signal=50%
HALLMARK_HYPOXIA	Upregulated	Hs3st1, Pgf, Ampd3, Plin2, Ddit4, Mt1, Zfp36, Cav1, Nr3c1, Btg1, Errfi1, Il6, Irs2, Nfil3, Slc6a6, Gapdh-ps15, Gcnt2, Foxo3, Dusp1, Sdc4, Lxn, Glrx, Atp7a, Klf7, F3	0.358862	1.37508	0.0369128	0.120913	0.797	1701	tags=20%, list=13%, signal=22%
HALLMARK_APICAL_SURFACE	Upregulated	Cd160, Shroom2, Slc22a12, Adipor2, Ghrl, Dcbld2, Adam10, Flot2, App, Atp6v0a4, Brca1, Ncoa6, Akap7, Plaur, Tmem8b	0.49866	1.36064	0.104811	0.126334	0.832	4072	tags=65%, list=31%, signal=95%
HALLMARK_FATTY_ACID_METABOLISM	Upregulated	Cd36, Glul, Ephx1, Ltc4s, Acox1, Fasn, Adipor2, Acadm, Ech1, Acsm3, Gpd1, Idi1, Pts, Aqp7, Hsd17b7, Ncaph2, Car6, Me1, Acsl5, Trp53inp2, Tdo2, S100a10, Idh1, Xist, Auh, Cbr3, Reep6, Crat, Elovl5, Gpd2, Dld, Acaa2, Mcee, Aco2, Acaa1a, Hibch, Ube2l6, Odc1, Adsl, Uros, Eci2, Prdx6, Mif, Serinc1, Ldha, Mlycd, Decr1, Kmt5a	0.339935	1.27625	0.0870253	0.213213	0.965	3967	tags=40%, list=30%, signal=57%
HALLMARK_MITOTIC_SPINDLE	Upregulated	Shroom2, Pcgf5, Itsn1, Arhgef3, Ophn1, Akap13, Ssh2, Top2a, Nusap1, Dlg1, Ttk, Gsn, Epb41l2, Dst, Ndc80, Sptan1, Ect2, Arhgap10, Cep72, Rasa2, Kif11, Cdc42ep1, Fgd4, Prc1, Cenpj, Abr, Csnk1d, Map3k11, Kif22, Aurka, Cep192, Pcm1, Incenp, Smc4, Nek2, Arf6, Kif1b, Arhgdia, Clip2, Ckap5, Bub1, Rictor, Bcl2l11, Myo9b, Pdlim5, Cdc27	0.296056	1.18622	0.154574	0.350176	0.995	4460	tags=44%, list=34%, signal=66%
HALLMARK_ESTROGEN_RESPONSE_EARLY	Upregulated	Cbfa2t3, Mlph, Slc27a2, Itpk1, Slc16a1, Clic3, Fkbp5, Adcy9, Il17rb, Klf4, Fasn, Tob1, Areg, Add3, Nrip1, Mindy1, Tsku, Gab2, Abhd2, Klf10, Jak2, Podxl, Frk, Sh3bp5, Nav2, Rara, Unc119, Amfr, Blvrb	0.312374	1.17783	0.180645	0.346191	0.996	1755	tags=26%, list=13%, signal=29%
HALLMARK_COMPLEMENT	Upregulated	Cd36, Mmp13, Ltf, Pik3r5, Col4a2, Fcer1g, Casp1, Olr1, Il6, Fyn, Cebpb, Gp1ba, Cdh13, Notch4, Irf7, Prcp, S100a13, Jak2, Cd46, Adam9, Casp9, F3, Me1, Lamp2, Ctsd, Ctsb, F8, Grb2, Pdp1	0.31714	1.16842	0.209375	0.34648	0.998	2439	tags=27%, list=19%, signal=33%
HALLMARK_COAGULATION	Upregulated	Mst1, Pf4, Cpb2, Olr1, Mmp11, Fyn, Proz, Gp1ba, Itgb3, S100a13, Adam9, Gsn, Klf7, Gng12, Casp9, F3, Rapgef3, Pecam1, Mmp2, Pros1, Lamp2, Ctsb, F8, Prss23	0.34031	1.16647	0.22619	0.332579	0.999	2477	tags=39%, list=19%, signal=48%
HALLMARK_MYC_TARGETS_V2	Downregulated	Cad, Npm1, Dut, Impdh2, Sf3a1, Cdk4, C1qbp, Ddx21, Fbl, Cct2, Pa2g4, Psmb2, Snrpg, Hspd1, Ptges3-ps, Eif4a1, Ran, Snrpa1, Ppm1g, Cct4, Aimp2, Rrp9, Phb2, Eif2s1, Tardbp, Psma2, Nolc1, Eif3b, Pwp1, Snrpd3, Hspe1, Nhp2, Smarcc1, Tcp1, Slc25a3, Rack1, Cstf2, Hnrnpa1, Iars, Nop56, Serbp1, Ddx18, Ctps, Mrpl23, Eif2s2, Ywhae, Srsf7, Rpl6	-0.630552	-2.19097	0	0	0	3021	tags=62%, list=23%, signal=81%
HALLMARK_MYC_TARGETS_V1	Downregulated	Ung, Slc29a2, Npm1, Las1l, Slc19a1, Ppan, Nop2, Cdk4, Ipo4, Pa2g4, Hspd1, Mybbp1a, Aimp2, Rrp9, Utp20, Prmt3, Nolc1, Mrto4, Hspe1, Exosc5, Pes1, Dctpp1, Rrp12, Nop56, Ddx18, Pprc1, Bysl, Imp4, Supv3l1, Wdr43, Ndufaf4, Nop16, Grwd1	-0.460775	-1.96684	0	0.0012655	0.003	4289	tags=57%, list=33%, signal=84%
HALLMARK_APICAL_JUNCTION	Downregulated	Nfasc, Cdh4, Acta1, Cdh6, Atp1a3, Nexn, Ppp2r2c, Cnn2, Itga2, Kcnh2, Mdk, Arhgef6, Zyx, Mmp9, Nrtn, Gamt, Actb, Fbn1, Cercam, Mapk11, Actn1, Map3k20, Fscn1, Bmp1, Cap1, Amigo1, Pfn1, Speg, Evl, Vcl	-0.397713	-1.59888	0.0025	0.035917	0.121	1774	tags=24%, list=14%, signal=28%
HALLMARK_EPITHELIAL_MESENCHYMAL_TRANSITION	Downregulated	Sfrp4, Scg2, Lrrc15, Cdh6, Lama2, Pdlim4, Inhba, Acta2, Itga2, Tpm1, Fbln1, Ptx3, Lama1, Loxl1, Capg, Tpm2, Jun, Postn, Tagln, Fbn1, Tpm4, Prrx1, Flna, Pvr, Tnfrsf12a, Bmp1	-0.348802	-1.3986	0.0197044	0.157166	0.519	1345	tags=22%, list=10%, signal=25%
HALLMARK_HEDGEHOG_SIGNALING	Downregulated	Scg2, Crmp1, Adgrg1, Slit1, Gli1	-0.489888	-1.35384	0.14597	0.177535	0.648	453	tags=19%, list=3%, signal=20%
HALLMARK_KRAS_SIGNALING_DN	Downregulated	Krt13, Il5, Gprc5c, Cldn16, Sprr3, Pax3, Cpa2, Arhgdig, Celsr2, Pnmt, Mx2, Tg, Htr1d, Itgb1bp2, Edn1, Gpr3, Clstn3, Synpo, Gamt, Klhdc8a, Ccdc106, Nos1, Slc38a3, Tgfb2,	-0.346749	-1.30524	0.0683544	0.20613	0.783	1404	tags=28%, list=11%, signal=31%
HALLMARK_MYOGENESIS	Downregulated	Vipr1, Casq2, Acta1, Dapk2, Csrp3, Chrna1, Lama2, Myoz1, Ldb3, Hspb2, Kcnh1, Kcnh2, Pdlim7, Chrnb1, Tpm2, Tagln, Nos1, Lsp1, Pkia, Ppfia4, Gpx3, Speg, Mapk12, Sh3bgr, Svil	-0.315985	-1.26015	0.0736041	0.241164	0.877	1775	tags=21%, list=14%, signal=24%
HALLMARK_IL2_STAT5_SIGNALING	Downregulated	Ltb, Car2, Batf, Tnfsf11, Etv4, Irf4, She, Sh3bgrl2, Il18r1, Slc29a2, Pth1r, Drc1, Cdc6, Igf1r, Ccnd2, Capg, Capn3, Slc39a8, Ckap4, Ccne1, F2rl2, Spry4, Nop2, Swap70	-0.302144	-1.21702	0.117021	0.276118	0.936	1490	tags=19%, list=11%, signal=21%
HALLMARK_WNT_BETA_CATENIN_SIGNALING	Downregulated	Jag2, Dll1, Tcf7, Ncor2, Ccnd2, Skp2	-0.372445	-1.11541	0.323661	0.446449	0.996	1004	tags=18%, list=8%, signal=19%
HALLMARK_NOTCH_SIGNALING	Downregulated	Dtx1, Dll1, Ccnd1, Dtx4, Hes1, Fzd1	-0.342657	-1.01381	0.445221	0.620132	1	1143	tags=15%, list=9%, signal=17%
HALLMARK_E2F_TARGETS	Downregulated	Ung, E2f8, Dut, Tubb5, Ccne1, Cdkn1b, Pnn, Ppp1r8, Rpa2, Cdk4, Lyar, Pa2g4, Ran, Ak2, Mthfd2, Eif2s1, Nasp, Nup107, Eed, Rad51ap1, Nolc1, Hells, Mybl2, Dctpp1, Nop56, Lmnb1, Ctps, Ing3, Lbr, Ube2s, Usp1, Dck, Ranbp1, Tmpo, Rfc2, Shmt1, Rrm2, Cnot9, Mcm2, Rpa1, Chek2, Mcm6, Brms1l, Slbp, Pop7, Mcm7, Orc2, Rpa3, Srsf1, Trp53, Hus1, Nme1, Zw10, Mre11a	-0.1943	-0.827101	0.893855	1	1	3499	tags=30%, list=27%, signal=40%
HALLMARK_OXIDATIVE_PHOSPHORYLATION	Downregulated	Maob, Mrps15, Atp5b, Cs, Mrpl15, Mrpl35, Phb2, Acat1, Ndufa9, Uqcrh, Atp5d, Atp6v0b, Mrps22, Atp5k, Slc25a3, Mdh2, Nnt, Ndufs7, Idh3a, Supv3l1, Atp6v1f, Htra2, Mtrf1, Ndufb6, Mrpl11, Atp5j2, Dlat, Timm13, Ndufs8, Slc25a5, Ndufb2, Rhot2, Cox10, Lrpprc, Uqcrfs1, Mrpl34, Uqcrc1, Suclg1, Timm17a, Slc25a11, Idh2, Ogdh, Pdha1	-0.170794	-0.732001	0.973294	1	1	4472	tags=38%, list=34%, signal=57%
HALLMARK_UNFOLDED_PROTEIN_RESPONSE	Downregulated	Npm1, Aldh18a1, Eif4a1, Mthfd2, Rrp9, Eif2s1, Preb, Nolc1, Nhp2, Exosc5, Iars, Nop56, Exosc1, Eef2, Psat1, Cnot4, Sec31a, Nfyb, Sdad1, Xbp1, Dkc1, Dnaja4, Yif1a, Nop14, Exosc2, Pdia5, Edc4, Eif2ak3, Slc1a4, Arfgap1	-0.17954	-0.685676	0.977839	1	1	3546	tags=31%, list=27%, signal=43%
HALLMARK_SPERMATOGENESIS	Downregulated	Pacrg, Odf1, Hba-x, Ddx25, Scg5, She, Clgn, Nos1, Hspa2, Gfi1, Alox15, Sirt1, Tnni3, Nphp1, Braf, Mast2, Spata6, Gpr182, Ide, Cnih2, Pebp1	-0.185296	-0.673219	0.977376	1	1	3265	tags=29%, list=25%, signal=39%
HALLMARK_PI3K_AKT_MTOR_SIGNALING	Downregulated	Arf1, Ube2n, Ngf, Stat2, Cfl1, Pfn1, Cdk4, Cdkn1b, Gna14, Dusp3, Cxcr4	-0.163615	-0.611575	0.992042	0.988949	1	1808	tags=9%, list=14%, signal=11%
